# Supplementary material for: The evolutionary history of mariner elements in stalk-eyed flies reveals the horizontal transfer of transposons from insects into the genome of the cnidarian Hydra vulgaris
Source: PLoS One. 2020 Jul 13;15(7):e0235984. doi: 10.1371/journal.pone.0235984 (PMC7357744; doi:10.1371/journal.pone.0235984)
Supplement: S2 Dataset — Alignments are provided in the Newick format. Columns present within square brackets were excluded from the phylogenetic analyses. (TXT) [file pone.0235984.s002.txt]

1. Full Diopsid mariner alignment [Figure 2]
#Nexus
begin data;
dimensions Ntax=217 Nchar=480;
format interleave datatype=DNA gap=- missing=?;
matrix
Cladodiopsis_seyrigi_mariner_element_1_1_Csmar1_1                   tggatacc [--------] acatgta [-----] ttg [-----------------------------------------------------------------------------------------] aa [-] agaaattcatttaacaaa [-] ccgaatcaacgcttg [tgatat---------] gcacctt [-] aaacg [--------] caa [-------] tgaattc [gatc------c-] gtttt [---------] taaaac [--------] gaatcataactggaga [----] tga [-------------------------------------------------] aaaa [------] tg [------] gatt [-] gtttacaacaacgttagtc [--------] gaa [-----] aacgatc [---------] atggtccaagca [--] tggtgaaccagctcaaaccacttc-----aaa [-------] ggctgatatccac [--] caaaag [-] aaggttat [------] gctgt [-] ctgtttggtg [-------] ggattggaag [----------] gttg [----tgg----------] tatattttgagctgcttccaagg [------] aaccaaacgattaattc [--------] ggat [--------] gtt [------------------------] tactg [-------] tc [-] aa [ctgt] caat [-------] tgga [-] caa [-------] attga [-----] ata [-----] cagcc [-------------------------------------------------------] atcat [-----] g [-] gagaagc [------] gaccagatttggtcaatcgt [aaa--] gg--- [-] tgt [-] cgtat [-] tccatcatg [-----] acaac [---------] gcc [-] agac [-------] cacac [-] acatctttggtc [-------] actcgcc [------] aaaaactgag [-----] tgag [------------] cttggctgggaacttttg [---] atgcatccacc [-] atatagccc [-] tgactt [---] gacaccc
Cladodiopsis_seyrigi_mariner_element_1_2_Csmar1_2                   tggatacc [--------] acatgta [-----] ttg [-----------------------------------------------------------------------------------------] aa [-] agaaattcatttaacaaa [-] ccgaatcaacgcttg [tgatat---------] gcacctt [-] aaacg [--------] caa [-------] tgaattc [gatccgaattc-] gcttt [---------] tataac [--------] gaatcataactgaaga [----] tga [-------------------------------------------------] aaaa [------] tg [------] gatt [-] gtttacaacaacgttagtc [--------] gaa [-----] aacgatt [---caatgg] atggtccaagca [--] tggtgaaccagctcaaaccacttc-----aaa [-------] ggctgatatccac [--] caaaag [-] aaggttat [------] gctgt [-] ctgtttagtg [ggtgggt] ggattggaag [----------] ggtg [----tgg----------] tatatttggagctgcttccaagg [------] aaccaaacgattaattc [--------] ggat [--------] gtt [------------------------] tactg [-------] tc [-] aa [ctgt] caat [-------] tgga [-] caa [-------] attga [-----] ata [-----] cagcc [-------------------------------------------------------] atcaa [-----] g [-] gagaagc [------] gaccagaattggtcaatcgt [aaa--] gg--- [-] tgt [-] cgtat [-] tccatcatg [-----] acaac [---------] gcc [-] agac [-------] cacac [-] acatctttcgtc [-------] actcgcc [------] aaaaactgag [-----] tgag [------------] cttggctgggaacttttg [---] atgcatccatc [-] atatagccc [-] tgactt [---] gacaccc
Cladodiopsis_seyrigi_mariner_element_1_3_Csmar1_3                   tgggtacc [--------] acatgta [-----] ttg [-----------------------------------------------------------------------------------------] aa [-] agaaattcatttaacaaa [-] ccgaatcaacgcttg [tgatat---------] gcacctt [-] aaacg [--------] caa [-------] tgaattc [gatc------c-] gtttt [---------] taaaac [--------] gaatcataactggaga [----] tga [-------------------------------------------------] aaaa [------] tg [------] gatt [-] gtttacaacaacgttagtc [--------] gaa [tgtcg] aacgatc [---------] atggtccaagca [--] tgctgaaccagctcaaaccacttc-----aaa [-------] ggctgatatccac [--] caaaag [-] aaggttat [------] gctgt [-] ctgtttggtg [-------] ggattggaag [----------] ggtg [----tgg-----tacaa] tatattttgaggtgcttccaagg [------] aaccaaacgattaattc [--------] ggat [--------] gtt [------------------------] tactg [-------] tc [-] aa [----] caat [-------] tgga [-] caa [-------] attga [-----] ata [-----] cagcc [a--------------------------------------------------tcaa] atcaa [-----] g [-] gagaagc [------] gaccagaattggtcaatcgt [aaa--] gg--- [-] tgt [-] cgtat [-] tccatcatt [-----] acaac [---------] gcc [-] agac [-------] cacac [-] acatctttggtc [-------] actcgcc [------] aaaaactgag [-----] tgag [------------] cttggctgggaacttttg [---] atgcatccacc [-] atatagccc [-] tgactt [---] gacaccc
Cladodiopsis_seyrigi_mariner_element_1_8_Csmar1_8                   tgggtccc [--------] gcatgaa [-----] ttg [-----------------------------------------------------------------------------------------] aa [-] agaaattcatttaacaaa [-] ccgaatcaacgcttg [tgatat---------] gcacctt [-] aaacg [--------] caa [-------] tgaattc [gatccgaattc-] gtttt [---------] taaaac [--------] gaaccataactggaga [----] tga [-------------------------------------------------] aaaa [ttgttg] tt [------] gatt [-] gtttacaacaacgttagtc [--------] gaa [-----] aacgatc [---caatgg] atggtccaagca [--] tggtgaaccagctcaaaccacttc-----aaa [-------] ggctgatatccac [--] caaaag [-] aaggttat [------] gctgt [-] ctgtttggtg [ggtgggt] ggattggaag [----------] ggtg [----tgg----------] tatattttgagctgcttccaagg [------] aaccaaacgattaattt [--------] ggat [--------] gtt [------------------------] tactg [-------] tc [-] aa [----] caat [-------] tgga [-] caa [-------] attga [-----] ata [-----] cagcc [-------------------------------------------------------] atcaa [-----] g [-] gagaaac [------] gaccagaattggtcaatcgt [aaa--] gg--- [-] tgt [-] cgtat [-] tccatcatg [-----] acaac [---------] gcc [-] agac [-------] cacac [-] acatctttggta [-------] actcgcc [------] -aaaactgag [-----] tgag [------------] cttggctgggaacttttg [---] atgcatccacc [-] aa??????? [?] ?????? [???] ???????
Cladodiopsis_seyrigi_mariner_element_1_10_Csmar1_10                 tgggttcc [--------] gcatgaa [-----] ttg [-----------------------------------------------------------------------------------------] aa [-] agaaattcatttaacaaa [-] ccgaatcaacgctgg [tgatat---------] gcacctt [-] aaacg [--------] caa [-------] tgaattc [gatc------c-] gtttt [---------] taaaac [--------] gaatcataactggaga [----] tga [-------------------------------------------------] aaaa [------] tg [------] gatt [-] gtttacaacaacgttagtc [--------] gaa [-----] aacgatc [---------] at-gtccaagca [--] tggtgaaccagctcaaaccacttc-----aaa [-------] ggctgatatccac [--] caaaag [-] aaggttat [------] gctgt [-] ttgtttggtg [-------] ggattggaag [----------] ggtg [----tgg----------] tatattttgagctgcttccaagg [------] aaccaaacgattaattc [--------] ggat [--------] gtt [------------------------] tactg [-------] tc [-] aa [----] caat [-------] tgga [-] caa [-------] attga [-----] ata [-----] cagcc [-------------------------------------------------------] atcaa [-----] g [-] gagaagc [------] gaccagaattggtcaatcgt [aaa--] gg--- [-] tgt [-] cgtat [-] tccatcatg [-----] acaac [---------] gcc [-] agac [-------] cacac [-] acatctttggtc [tggcaaa] tctcgcc [------] aaaaactgag [-----] tgag [------------] cttggctgggaacttttg [---] atgcatccacc [-] atacacccc [-] ggactt [---] tgcccca
Cladodiopsis_seyrigi_mariner_element_1_7_Csmar1_7                   tgggtgcc [--------] gcatgaa [-----] ttg [-----------------------------------------------------------------------------------------] aa [-] agaaattcatttaacaaa [-] ccgaatcaacgcttg [tgatat---------] gcacctt [-] aaacg [--------] caa [-------] tgaattc [gatc------c-] gtttt [---------] taaaac [--------] gaatcataactggaga [----] tga [-------------------------------------------------] aaaa [------] tg [------] gatt [-] gtttacaacaacgttagtc [--------] gaa [-----] aacgatc [---------] atggtccaagca [--] tggtgaaccagttcaaaccacttc-----aaa [-------] ggctgatatccac [--] caaaag [-] aaggttat [cagaag] gctgt [-] ctgtttggtg [-------] ggattggaag [----------] ggtg [----tgg----------] tatattttgagctgcttccaagg [------] aaccaaacgattaattc [--------] ggat [--------] gtt [------------------------] tactg [-------] tc [-] ga [----] caat [tgaat--] tgga [-] caa [-------] attga [-----] ata [-----] cagcc [-------------------------------------------------------] atcaa [gctgc] g [-] aagaagc [------] gaccagaattggtcaatcgt [aaa--] gg--- [-] tgt [-] cgtat [-] tccatcatg [-----] acaac [---------] gcc [-] agac [-------] cacac [-] acatctttggtc [-------] actcgcc [------] aaaaactgag [-----] tgag [------------] cttggctgggaacttttg [---] atgcacccacc [-] atacagccc [-] cgactc [---] gcgccc?
Cladodiopsis_seyrigi_mariner_element_1_4_Csmar1_4                   tgggtacc [--------] acatgaa [-----] ttg [-----------------------------------------------------------------------------------------] aa [-] agaaattcatttaacaaa [-] ccgaatcaacgcttg [tgatatgcacc----] gcacctt [-] aaacg [--------] caa [-------] tgaattc [gatc------c-] gtttt [---------] taaaac [tggaaa--] aaatcataactggaga [----] tga [-------------------------------------------------] aaaa [------] tg [------] gatt [-] gtttacaacaacgttagtc [--------] gaa [-----] aacgatc [---------] atggtccaagca [--] tggtgaaccagctcaaaccacttc-----aaa [-------] ggctgatatccac [--] caaaag [-] aaggttat [------] gctgt [-] ctgtttagtg [-------] ggattggaag [----------] ggtg [----tgg----------] tatattttgagctgtttccaagg [------] aaccaaacgattaattc [--------] ggat [--------] gtt [------------------------] tactg [-------] tc [-] aa [----] caat [tgaatac] agga [-] caa [-------] attga [-----] ata [-----] cagcc [-------------------------------------------------------] atcaa [-----] g [-] gagaagc [------] gaccagaattggtcaatcgt [aaa--] gg--- [-] tgt [-] cgtat [-] tccatcatg [-----] acaac [---------] gcc [-] agac [-------] cacac [-] acatctttggtc [-------] actcgcc [------] aaaaactgag [-----] tgag [------------] cttggctgggaactttta [---] atgcatccacc [-] atacagacc [-] cgactt [---] ggctcca
Cladodiopsis_seyrigi_mariner_element_1_5_Csmar1_5                   tgggtgcc [--------] tcatgaa [-----] ttg [-----------------------------------------------------------------------------------------] aa [-] agaaattcatttaacaaa [-] ccgaatcaacgctgg [tgatat---------] gcacctt [-] aaacg [--------] caa [-------] tgaattc [gatc------c-] gtttt [---------] taaaac [gaatca--] gaatcataactggaga [----] tga [-------------------------------------------------] aaaa [------] tg [------] gatt [-] gtttacaacaacgttagtc [--------] gaa [-----] aacgatc [---------] atggtccaagca [--] tggtgaaccagctcaaaccacttc-----aaa [-------] ggctgatatccac [--] caaaag [-] aaggttat [------] gctgt [-] ctgtttggtg [ggtgggt] ggattggaag [----------] ggtg [----tgg----------] tatattttgagctgcttccaagg [attgct] aaccaaacgattaattc [--------] ggat [--------] gtt [------------------------] tactg [-------] tc [-] aa [----] caat [tgaatac] agga [-] caa [-------] attga [-----] ata [-----] cagcc [-------------------------------------------------------] atcaa [-----] g [-] gagaagc [------] gaccagaattggtcaatcgt [aaa--] gg--- [-] tgt [-] cgtat [-] tccatcatg [accgt] acaac [---------] gcc [-] agac [-------] cacac [-] acatctttggtc [-------] actcgcc [tgatca] caaaactgag [-----] tgag [------------] cttggctgggaacttttg [---] atgcatccacc [-] atatacccc [-] cgacct [---] ggcccca
Cladodiopsis_seyrigi_mariner_element_1_11_Csmar1_11                 ?agggttc [--------] ccatgaa [-----] ttg [-----------------------------------------------------------------------------------------] aa [-] agaaattcattttacaaa [-] ccgaatcaacgctgg [tgatat---------] gcacctt [-] aaacg [--------] caa [-------] tgaattc [gatc------g-] gtttt [aaaa----c] tggaaa [--------] aaatcataactggagt [----] tga [-------------------------------------------------] aaaa [------] tg [------] gatc [-] gtttacaacaacgttagtc [--------] gaa [-----] aacgatc [---caatgg] atggtccaagca [--] tggtgaaccagctcaaaccacttc-----aaa [-------] ggctgatatccac [--] caaaag [-] aaggttat [------] gctgt [-] ctgtttggtg [-------] ggattggaag [tgtttggtgt] ggta [----cga----------] tatattttgagctgcttccaagg [------] aaccgaacgattaattc [--------] ggat [--------] gtt [------------------------] tactg [-------] tc [-] aa [----] caat [-------] tgga [-] caa [-------] attga [-----] ata [-----] cagcc [-------------------------------------------------------] atcaa [-----] g [-] gagaagc [------] gaccagaattggtcaatcgt [aaa--] gg--- [-] tgt [-] cgtat [-] tccatcatg [-----] acaac [---------] gcc [-] agac [-------] cacac [-] acatctttggtc [-------] actcgcc [------] aaaaactgag [-----] tgag [------------] cttggctgggaacttttg [---] atgcatccacc [-] atatactcc [-] agacct [---] aacccca
Diasemopsis_dubia_mariner_element_1_1_Ddmar1_1                      tgggtgcc [--------] tcatgag [-----] ttg [-----------------------------------------------------------------------------------------] aa [-] agaatttcatttaacaat [-] tca-ttcaacgtttg [tgatat---------] gcatctt [-] aaacg [--------] caa [-------] tgaatat [gatc------c-] gtttt [---------] tgaagc [--------] gaatcataactggaga [----] tga [-------------------------------------------------] aaaa [------] tg [------] gatt [-] gtttacaatgccgtcaatc [--------] gaa [-----] aacgatc [---------] atggtccaagca [--] tgatgaagcgccacaaaccacttc-----aaa [-------] ggctgatattcac [--] caaaaa [-] aagattat [------] gctgt [-] cagtttggtg [-------] ggattggaag [----------] ggtg [----tgg----------] tatattttgagctgcttccaaga [------] aaccaaacgattaattc [--------] gggt [--------] gtc [------------------------] tactg [-------] tg [-] aa [----] caac [-------] tgga [-] caa [-------] attga [-----] ata [-----] caacc [-------------------------------------------------------] atcga [-----] g [-] aaggagc [------] gaccagaattggtcaatcgt [aaa--] gg--- [-] tgt [-] catat [-] tccaccagg [-----] acaag [---------] gct [-] agac [-------] cgcac [-] acatctttggtc [-------] actcgcc [------] aaaaactgag [-----] tgag [------------] cttggctgggaacttttg [---] atgcatccacc [-] atactcacc [-] cgacct [---] cgcccca
Diasemopsis_dubia_mariner_element_1_2_Ddmar1_2                      tgggttcc [--------] gcatgaa [-----] ttg [-----------------------------------------------------------------------------------------] ag [-] cgaaattcatttaacaaa [-] tcacttcaacgtttg [tgatat---------] gcatctt [-] aaacg [--------] caa [-------] tgaatat [gatc------cn] gtttt [---------] ttaagc [--------] gaatcataactggaga [----] taa [-------------------------------------------------] aaaa [------] tg [------] gatt [-] gtttacaataacgtcaacc [--------] gaa [-----] aacgatc [---------] atggtccaagca [--] tgatgaagcgccacaagccacttc-----aaa [-------] ggctgatattcac [--] caaaag [-] aagattat [------] gctgt [-] cagtttggtg [-------] ggattggaag [----------] ggtg [----tga----------] tatattttgagctgcttccaaga [------] aaccaaacgattaattc [--------] tgat [--------] gtc [------------------------] tactg [-------] tg [-] aa [----] caac [-------] tgga [-] caa [-------] attga [-----] ata [-----] cagcc [-------------------------------------------------------] atcaa [-----] g [-] gagaagc [------] gatcagaattgatcaatcgt [aaa--] gg--- [-] tgt [-] catat [-] tccaccagg [-----] acaac [---------] gct [-] agac [-------] cgcac [-] acatctttggtc [-------] actcgcc [------] aaaaactgaa [-----] tgag [------------] cttggctgggaaattttg [---] atgcatccacc [-] atattcccc [-] ggacct [---] agcccca
Diasemopsis_dubia_mariner_element_1_3_Ddmar1_3                      tgggttcc [--------] gcatgaa [-----] ctg [-----------------------------------------------------------------------------------------] aa [-] agaaattcatttaacaaa [-] tcgcttcaacgtttg [tgatgt---------] gcaactt [-] aaacg [--------] caa [-------] tgaataa [gatt------c-] gtttt [---------] tgaagc [--------] gaatcataactggaga [----] tga [-------------------------------------------------] aaaa [------] tg [------] gatt [-] gtttacaataacgtcaatc [--------] gaa [-----] aacgatc [---------] atggtccaagca [--] tgatgaagcgccacaaaccacttc-----aga [-------] ggctgatattcac [--] caaaag [-] aagattat [------] gttgt [-] cagtttggtg [-------] ggattggaag [----------] ggtg [----tgg----------] tatatttttagctgcttccaaga [------] aaccaaacgattaattc [--------] ggat [--------] gtc [------------------------] tactg [-------] tg [-] aa [----] caac [-------] tgga [-] caa [-------] attga [-----] ata [-----] cagcc [-------------------------------------------------------] atcaa [-----] g [-] gagaagc [------] gaccagaattagtcaatcgt [aaa--] gg--- [-] tgt [-] catat [-] tccacgagg [-----] acaac [---------] gct [-] agac [-------] cgcgc [-] aaatctttggtc [-------] actcgcc [------] aaaaactgag [-----] tgag [------------] cttggctgggaacttttg [---] atgcatccacc [-] atataccgc [-] agatct [---] cacccca
Diasemopsis_dubia_mariner_element_1_5_Ddmar1_5                      tgggtgcc [--------] tcatgaa [-----] ttg [-----------------------------------------------------------------------------------------] aa [-] agaaatttatttaacaaa [-] tcgcttcaacgtttg [tgatat---------] gcatctt [-] aaacg [--------] caa [-------] tgaatat [gatc------c-] gtttt [---------] tgaagc [--------] gaatcataactggaga [----] taa [-------------------------------------------------] aaaa [------] tg [------] gatt [-] gtttacaataacgtcaatc [--------] aaa [-----] aacgatc [---------] atggtccaagca [--] tgatgatacgccacaaaccacttc-----aaa [-------] ggctgatattcac [--] caaaaa [-] aagattat [------] gctgt [-] cagaatggtg [-------] gtattggaa- [----------] gatg [----tgg----------] tatattttgagctgcttccaaga [------] aaccaaacaattaattc [--------] ggat [--------] gtc [------------------------] tactg [-------] tg [-] aa [----] caac [-------] cgga [-] caa [-------] attga [-----] ata [-----] cagcc [-------------------------------------------------------] atcaa [-----] g [-] gagaagc [------] gaccagaactggttaatcgt [aaa--] ga--- [-] tgt [-] catat [-] tccaccagg [-----] acaac [---------] gct [-] agac [-------] cgcac [-] acatctttggtc [-------] actcgcc [------] aaaaactgag [-----] tgag [------------] cttggctggaaacttttg [---] atgcatccacc [-] atacacccc [-] cgatct [---] agcccca
Diasemopsis_dubia_mariner_element_1_4_Ddmar1_4                      tgggtgcc [--------] gcatgaa [-----] ttg [-----------------------------------------------------------------------------------------] aa [-] agaaattcatttaacaaa [-] tcgcttcaatgtttg [agattt---------] gcatctt [-] aaacg [--------] caa [-------] tgaatat [gatc------c-] ----- [---------] ------ [--------] gaatcataactgaaga [----] tga [-------------------------------------------------] aaaa [------] tg [------] gatt [-] gtttacaataacgtcaatc [--------] gaa [-----] aacgatc [---------] atggtccaagca [--] tgatgaagcgccacaaacttcttc-----aaa [-------] ggctgatattcac [--] cagaag [-] aagattat [------] gctgt [-] cagtttggtg [-------] ggattggaag [----------] ggtg [----tgg----------] tatattttgagctgcttccaaga [------] aaccaaatgattaattc [--------] ggat [--------] gtc [------------------------] tactg [-------] tg [-] aa [----] caac [-------] tggt [-] caa [-------] attga [-----] ata [-----] cagcc [-------------------------------------------------------] atcaa [-----] g [-] gagaagc [------] gaccagaattggtcaatcgt [aaa--] gg--- [-] tgt [-] catat [-] tccagcagg [-----] acaac [---------] gct [-] agac [-------] cgcac [-] acaccttcggtc [-------] actcgcc [------] aaaaactgag [-----] tgag [------------] cttggctgaaaacttttg [---] atgcatccacc [-] atatagccc [-] agacct [---] ggcgcca
Teloglabrus_entabenensis_mariner_element_3_1_Temar3_1               tgggtccc [--------] gcatgaa [-----] ttg [-----------------------------------------------------------------------------------------] aa [-] agaatttcatttaacaaa [-] tcgcatcaacgcttg [tgattt---------] gcatctt [-] aaacg [--------] cta [-------] tgaattc [gatc------c-] gtttt [---------] tgaagc [--------] ga------actggtga [----] tga [-------------------------------------------------] aaaa [------] tg [------] gatt [-] gtttacaataacatcaatc [--------] gaa [-----] aacgatc [---------] atggtcaaagct [--] tggtgagccaccacaaacaacttc-----aaa [-------] agctgaaatgcac [--] caaaag [-] aagattat [------] gctgt [-] caatttggtg [-------] ggattggaag [----------] ggtg [----tcg----------] tatattttgagctgctcccaagg [------] aaccgaacgattaattc [--------] ggat [--------] gtc [------------------------] tactg [-------] tc [-] aa [----] cagt [-------] tgga [-] caa [-------] attaa [-----] atg [-----] cagcc [-------------------------------------------------------] atcaa [-----] c [-] gaaaaac [------] ggcctgaattggtcaatcgc [aaa--] gg--- [-] tgt [-] catat [-] tccaccagg [-----] acaac [---------] gct [-] agac [-------] cgcat [-] acatctttggtc [-------] actcgcc [------] aaaaactaag [-----] agag [------------] cttggctgggaacttttg [---] atgcatccatc [-] atattgccc [-] ggacct [---] agcacca
Teloglabrus_entabenensis_mariner_element_3_2_Temar3_2               tgggtccc [--------] gcatgaa [-----] ttg [-----------------------------------------------------------------------------------------] aa [-] agaaattcatttaacaaa [-] ccgcatcaacgcttg [tgattt---------] gcatctt [-] aaacg [--------] cta [-------] tgaattc [gatc------c-] gtttt [---------] tgaagc [--------] gaatcatcactggtga [----] tga [-------------------------------------------------] aaaa [------] tg [------] gatt [-] gtttacaataacgtcaatc [--------] gaa [-----] aacgatc [---------] atggtcaaagcg [--] tggtgagccaccacaaacaacttc-----aaa [-------] agctgaaatgcac [--] caaaag [-] aagattat [------] gctgt [-] caatttggtg [-------] ggattggaaa [----------] ggtg [----tcg----------] tatattttgagctgctcccaagg [------] aaccgaacgattaattg [--------] ggat [--------] gtc [------------------------] tacta [-------] tt [-] aa [----] caac [-------] tgga [-] caa [-------] attaa [-----] atg [-----] cagcc [-------------------------------------------------------] ttcaa [-----] c [-] gaaaaac [------] ggcctgaattggtcaaccac [aaa--] gg--- [-] tgt [-] catat [-] tccaccatg [-----] acaac [---------] gct [-] agac [-------] cgcat [-] acatctttg--- [-------] ----gcc [------] aaaaactgag [-----] agaa [------------] cttggctgggatcttttg [---] atgcatccacc [-] atacacgcc [-] tgacct [---] agcccca
Cladodiopsis_seyrigi_mariner_element_1_9_Csmar1_9                   tgggtgcc [--------] gcatgaa [-----] ttg [-----------------------------------------------------------------------------------------] aa [-] agaaattcatttaacaaa [-] ccgaatcaacgctgg [tgatat---------] gcacctt [-] aatcg [--------] caa [-------] tgaattc [gatccgaattc-] gtttt [---------] taaaac [--------] gaatcataactggaga [----] tga [aaagc-------------------------------------------g] aaaa [------] tg [------] gatt [-] gtttacaacaacgttagtc [--------] gaa [-----] aacgatc [---------] atggtccaagca [--] tggtgaaccagctcaaaccacttc-----aaa [-------] ggctgatatccac [--] caaaag [-] aaggtcat [------] gctgt [-] ctgtttggtg [ggtggtg] ggattggaag [----------] tgtt [----tggtgtggtatac] aatattttgagctgcttccaagg [------] aaccaaacgattaattc [--------] ggat [--------] gtt [------------------------] tactg [-------] tc [-] aa [----] caat [-------] tgga [-] caa [-------] attga [cagct] tga [-----] cagcc [-------------------------------------------------------] atcaa [-----] g [-] gagaagc [------] gaccagaattggtcaatcgt [aaa--] gg--- [-] tgt [-] cgtat [-] tccatcatg [-----] acaac [gccagacca] gcc [-] agac [-------] cacac [-] acatctttggtc [-------] actcgcc [------] aaaaactgag [-----] tgag [------------] cttggctgggaacttttg [---] atgcatccacc [-] atatacccc [-] agacct [---] agcccca
Cladodiopsis_seyrigi_mariner_element_1_6_Csmar1_6                   tgggagcc [--------] gcaggaa [-----] ttg [-----------------------------------------------------------------------------------------] aa [-] agaaattcatttaacaaa [-] ccgaatcaacgctgg [tgatat---------] gcacctt [-] aaacg [--------] caa [-------] tgaattc [gatc------cg] gtttt [---------] taaaac [gaatcagt] agatcataactgggaa [gatg] taa [-------------------------------------------------] aaat [------] gg [------] gatt [g] gtttacaacaacgttagtc [--------] gaa [-----] aacgatc [---------] atggtccaagca [--] tggtgaacctgctcaaaccacttc-----aaa [-------] ggctgatatccac [--] caaaag [-] aaggttat [------] gctgt [-] ctgtt-ggtg [ggtgg--] gggatggaag [----------] ggtg [----tgg-----tattg] tatattttgagctgcttccaagg [------] aaccaaacgattaattc [--------] ggat [--------] gtt [------------------------] tactg [-------] tc [-] aa [----] caat [-------] tgga [-] caa [-------] attga [-----] ata [cagcc] cagcc [-------------------------------------------------------] atcaa [-----] g [-] gagaagc [------] gaccagaattggtcaatcgt [aaa--] gg--- [-] tgt [-] cgtat [-] tccatcatg [-----] acaac [---------] gcc [-] agac [caccaca] cacac [-] acatctttggtc [-------] actcgcc [tggtca] caaaactgag [-----] tgag [------------] cttggctgggaacttttg [---] atgcatccacc [-] atacacccc [-] cgacct [---] agcacca
Diasemopsis_aethiopica_mariner_element_2_1_Damar2_1                 tgggtgcc [--------] tcatgag [-----] tta [-----------------------------------------------------------------------------------------] ac [-] gcaaagaaatttgtttga [-] acgaattaccatcag [tgaaat---------] gctgctg [-] aaacg [--------] ga- [-------] ------- [--ac------c-] ggttc [---------] tgaggc [--------] gaatcattactggcga [----] tgt [-------------------------------------------------] aaaa [------] tg [------] gctt [-] aaatacgagaatatacaac [--------] gca [-----] agcgatc [---------] ttggtcaaaggc [--] cgatgatcctacacaaacaattcc-----aaa [-------] gcc---------- [--] ------ [-] --agttga [------] gttga [-] gtgtttggtg [-------] ggattggcag [----------] ggaa [----ttg----------] tctattatgaactggtccagcct [------] ggtaaaacgcttaactc [--------] gctg [--------] ctc [------------------------] tactg [-------] ct [-] ca [----] caac [-------] tcga [-] tcg [-------] cttga [-----] acg [-----] aaagt [-------------------------------------------------------] atcaa [-----] g [-] gaaacgc [------] gaccagagttagccaacaga [aat--] ag--- [-] aat [-] tgtat [-] tccaacatg [-----] actac [---------] gcc [-] aggc [-------] cacac [-] atatctttgaag [-------] actcgta [------] acaaattgac [-----] ggaa [------------] tttggttgggaagtgctg [---] atgcatccttc [-] gtacacccc [-] cgactt [---] agcccca
Sphyracephala_europaea_transposon_mariner_5_3_Semar5_3              tgggtgcc [--------] tcatgaa [-----] tta [-----------------------------------------------------------------------------------------] ac [-] gcaaagaa------ttga [-] ccaaattactctcag [tgaaac---------] actgctg [-] aaatn [--------] aac [-------] gaaa--- [-tta------c-] cgttt [---------] ttaagc [--------] gaatcattacggccaa [----] tga [-------------------------------------------------] aaaa [------] tt [------] aata [-] aaatac-tgaatattcagt [--------] gca [-----] agttatc [---------] atggtcaaaggc [--] ctgtaaccttctacaaacgacttc-----aaa [-------] gcctgccttgata [--] tcaaat [-] aaggttat [------] gttca [-] gtgttgggtg [-------] ggataggaag [----------] ggaa [----ttt----------] tctatgaagagctcttccagcct [------] g--------------tt [--------] gacc [--------] tta [------------------------] ctttg [-------] gt [-] ca [----] caac [-------] tcga [-] tcg [-------] cttgt [-----] acg [-----] aaaca [-------------------------------------------------------] agcaa [-----] g [-] aaaaagc [------] gaccagaattggccaacaga [aat--] tg--- [-] act [-] tgtgt [-] tctatcatg [-----] acatt [---------] tcc [-] aggc [-------] cccac [-] acatttttgttg [-------] gcttgaa [------] acaaattgac [-----] ggaa [------------] tttggttaggaagttctt [---] atgcatttacc [-] gtatacacc [-] cgatct [---] agcgcca
Diasemopsis_comoroensis_mariner_element_2_3_Dcmar2_3                tgggtccc [--------] gcatgaa [-----] tta [-----------------------------------------------------------------------------------------] ac [-] tcaaaaaaattttattga [-] ccgaattaccatcag [tgatac---------] gctgctg [-] aaacg [--------] cag [-------] cgaaatc [gaaa------t-] atttt [---------] tgaagc [--------] gaatcataaaaggcga [----] tga [-------------------------------------------------] aata [------] tg [------] gatt [-] taatgatagaatattcaat [--------] aga [-----] agcaatc [---------] atggtcaaagac [--] cggtgatcctccacaaaggacttc-----aaa [-------] gcctcaattgacg [--] gcaaac [-] atatttat [------] gttaa [-] ttgtttggtg [-------] tgaatgaaag [----------] ggaa [-----------------] ----------------------t [------] gaaaacctggttaattc [--------] gatc [--------] ctt [------------------------] aactg [-------] ct [-] ca [----] cagc [-------] tcga [-] ccg [-------] cttga [-----] acg [-----] aagaa [-------------------------------------------------------] gtcaa [-----] g [-] aaaaagc [------] gtacagaattggtcaataga [aaa--] gc--- [-] agt [-] tttgt [-] tccatcatg [-----] aaaat [---------] gac [-] atgc [-------] tacac [-] acatctttaata [-------] actc--- [------] ---------- [-----] ---- [------------] -ttggttgggaaattttg [---] atgcatgcacc [-] gtacacccc [-] tgatct [---] tgctcca
Sphyracephala_europaea_transposon_mariner_5_1_Semar5_1              tgggtgcc [--------] tcatgaa [-----] tta [-----------------------------------------------------------------------------------------] gc [-] gtcaaaaaattcaattga [-] accaatttataaaag [tgatac---------] a------ [-] ----- [--------] --- [-------] ------- [------------] atttt [---------] tgaagc [--------] aa---attttgggcga [----] tga [-------------------------------------------------] aaag [------] tg [------] gatt [-] agatacgagaaaatccaat [--------] gta [-----] aatgatc [---------] ataaccaaaggc [--] ctgtgaccctgcacaagcgactga-----aaa [-------] gtctggatgaacg [--] gcaaaa [-] ctgactat [------] gttta [-] gtatttgatg [-------] gaattttaag [----------] aaaa [----ttg----------] tctatta---------ccggctc [------] ggtaaaacggttaacaa [--------] gtta [--------] ctt [------------------------] tactg [-------] tt [-] ta [----] caac [-------] tcga [-] ctg [-------] tttga [-----] aca [-----] aaaca [-------------------------------------------------------] attaa [-----] g [-] gaaactt [------] tactagaatttgccaacaga [aat--] ag--- [-] agt [-] tgtgc [-] gccatcata [-----] agaaa [---------] ttc [-] ---- [-------] ----- [-] -cgtctttgata [-------] gcttgga [------] acgaaacgat [-----] gaca [------------] cttgattggaaagttttg [---] atatatctacc [-] atacagacc [-] cgacct [---] agcacca
Diasemopsis_comoroensis_mariner_element_2_1_Dcmar2_1                tgggttcc [--------] tcacgaa [-----] tta [ataataataataataattaggggacaaaagctgccaggaaagcaaacaactacaacctccaatttgtgcttgaaaagaagccctatgtt] ac [-] caaaagaaatttgattga [-] tcgaattaccatcag [tgaatt---------] actgctg [-] aaagg [--------] caa [-------] ggaaatc [gaac------c-] atttt [---------] tgaatc [--------] gaattatt-------- [----] --- [-------------------------------------------------] ---- [------] -- [------] ---- [-] ------------------- [--------] --- [-----] ------- [---------] atggcgatgaat [--] agtcgaaggtccacaaacgacttc-----aaa [-------] gcctggattgacg [--] gcaaac [-] aaggttat [------] gttga [-] gtgcttggag [-------] gcactgaaag [----------] ggaa [----ttg----------] tttattt---------ccagact [------] ggtgaaacatttatttc [--------] ggtc [--------] ctc [------------------------] cagtg [-------] ct [-] ca [----] caac [-------] ttgt [-] ccc [-------] cttca [-----] acg [-----] aagca [-------------------------------------------------------] atcaa [-----] g [-] aaaaagc [------] gacaagaattggacaacagc [aaa--] gc--- [-] aat [-] tgtct [-] atcatcttg [-----] aaaat [---------] gtc [-] agac [-------] --cac [-] acatctttgatg [-------] actcgga [------] acaaattaag [-----] ataa [------------] cttgtttgggaagttttg [---] atgcatccaac [-] gtactcacc [-] cgacct [---] agcacca
Sphyracephala_europaea_transposon_mariner_5_2_Semar5_2              tgggttcc [--------] tcatgaa [-----] tta [-----------------------------------------------------------------------------------------] -- [-] ----aaataatgaaataa [-] tcgaataaccat--- [---------------] ------- [-] ----- [--------] --- [-------] ------- [------------] ----- [---------] ------ [--------] ---------------- [----] --- [-------------------------------------------------] cata [------] tg [------] gctt [-] aaatacgagaatatccaac [--------] gta [-----] agcgatg [---------] atggtcaaaagc [--] ctccaacccctcagaaacgacttc-----aaa [-------] gcctgtattgata [--] gtatat [-] gggaatat [------] gttga [-] gtgtttcatg [-------] taattgaaag [----------] ggag [----ttg----------] tctattacaaactattccaacct [------] ggtgaaactgctaattc [--------] ggtg [--------] ctt [------------------------] tacta [-------] ct [-] ca [----] taac [-------] ttga [-] gcg [-------] cttgt [-----] aca [-----] aagaa [-------------------------------------------------------] ---aa [-----] g [-] aagaaaa [------] aactagaattgagcaacaga [aaa--] aaggc [t] agt [-] tgtgt [-] gcaatcata [-----] acaaa [g--------] --- [-] ---- [-------] ----- [-] ------------ [-------] gctttga [------] ttgaagggat [-----] ttga [------------] tttagttgtgaagtttgg [---] atgcatccatg [-] atacagccc [-] agactt [---] agcccc?
Diasemopsis_comoroensis_mariner_element_2_2_Dcmar2_2                ttgttgct [--------] tcatgag [-----] cta [-----------------------------------------------------------------------------------------] at [-] ttagggaattttgattga [-] ctgaattaccaagag [tgacgt---------] gttgatg [-] aaatg [--------] cat [-------] ------- [----------c-] atatt [---------] tgaagc [--------] gtagcatttcgggtgt [----] tga [-------------------------------------------------] aaaa [------] tt [------] gatt [-] aaattcgcgaatatccgat [--------] aca [-----] agtgatc [---------] atgattaaaggg [--] tggtgacctccctttaacaccttg-----aaa [-------] gtgtggattgaca [--] acaaac [-] aaatttat [------] gttga [-] gtgcttgatg [-------] gtattggaag [----------] ggaa [----tta----------] tttattaggagtcttatccaggt [------] ----------------- [--------] ---- [--------] --- [------------------------] ----- [-------] -- [-] ca [----] cagc [-------] ttgt [-] ctg [-------] cctga [-----] acg [-----] aataa [-------------------------------------------------------] ataaa [-----] g [-] ------- [-tc--a] atcaaggaaaagccaacaga [aaa--] gg--- [-] agt [-] tgtgt [g] tgcatcatg [-----] acaat [---------] gtg [c] aggc [-----aa] ctcac [-] agctttggaatg [-------] aatcaga [------] ttaaatcga- [-----] cgaa [------------] atgggttgggaagttctg [---] atgcatccacg [-] gtattgacc [-] tgacct [---] agcccc?
Diasemopsis_signata_mariner_element_2_1_Dsmar2_1                    tgggttcc [--------] gcacgag [-----] tta [-----------------------------------------------------------------------------------------] ac [-] acaaaaaaatctcatggt [-] cccaatttccatcta [caaatc---------] gctgcta [-] aatca [--------] caa [-------] caaaacc [gacc------c-] atttc [---------] tgaaga [--------] tgttgataacttgtga [----] aga [-------------------------------------------------] aaag [------] cg [------] gatc [-] aattacgacaacgtcaagc [--------] aaa [-----] aaaaatc [---------] gtgatcaattcg [--] cggag----------------gga-----caa [-------] gctgaaattgaca [--] ggcaac [-] aaagtttt [------] gttgt [-] atatttggca [-------] agatttgcag [----------] ggaa [----taa----------] tttactatgcgccgctctccaac [------] ga-caaactctacacgc [--------] ataa [--------] cta [------------------------] tactg [-------] tc [-] aa [----] catt [-------] tgta [-] ctt [-------] tttga [-----] agt [-----] ----- [-------------------------------------------------------] ----- [-----] - [-] ------- [------] ---------------atagg [caa--] aa--- [-] aat [-] tgt-t [-] ttcttcagg [-----] acaat [---------] gcc [-] aggc [-------] tacaa [-] acatcgatagtg [-------] attcgtc [------] aaaagc-ccg [-----] gaag [------------] cttggttggaaggttggt [---] atgcattctcc [-] ttatagacc [-] cgacct [---] agcacca
Teleopsis_breviscopium_mariner_element_3_Tbmar3                     tgggtgcc [--------] tcatgag [-----] tta [-----------------------------------------------------------------------------------------] at [-] acaaa-aaacctcataga [-] ccgaatttccatctg [cgaatc---------] actgttg [-] aatcg [--------] caa [-------] caa-att [gacc------c-] atttt [---------] ttaagc [--------] ggttggtaactggtga [----] tga [-------------------------------------------------] aaaa [------] ta [gtgact] gatc [-] acttacgacaacgtcaatc [--------] gaa [-----] aattttc [---------] ctggtcgaatcg [--] cagtgaaccggctgaaacagtggc-----ca- [-------] -----gattgacg [--] gtcagg [-] aaggtttt [------] gctgt [-] gtatttggtg [-------] ggatttgcag [----------] ggaa [----aca----------] tc---cataagctgttctcctac [------] ggcaaaaatcttgtctc [--------] ggaa [--------] ctg [------------------------] tatga [taacaat] tg [-] aa [----] cagt [-------] tgaa [-] ccg [-------] tctaa [-----] agt [-----] aagca [-------------------------------------------------------] attgc [-----] c [-] tagaaac [------] ggctagctttaggtaatagg [aga--] gg--- [-] agt [-] tgtgt [-] tccaccagg [-----] agaat [---------] gtc [-] aggc [-------] aatac [-] atatcgacaatg [-------] atttccc [------] gaaagctccg [-----] gggg [------------] cttggttgggaagttctt [---] atacatccaac [-] ttatacccc [-] tgacct [---] cgcccca
Teleopsis_quinqueguttata_mariner_element_3_Tqmar3                   tgggtgcc [--------] tcacgag [-----] tta [-----------------------------------------------------------------------------------------] ac [-] gcaaacaaacctcatcgg [-] ccgaatttccatctg [cgaatc---------] actgttg [-] aatcg [--------] caa [-------] caacatt [gagt------c-] atttt [---------] taaagc [--------] tgttggtgtctggtga [----] tga [-------------------------------------------------] aaag [------] tg [------] gatc [-] actttagacaactcttatc [--------] gaa [-----] aacgata [---------] gtggtcgaaaag [--] cgatgaaccggtgaaaacggtggc-----caa [-------] actcgaattgacg [--] gccaga [-] aaggtttt [------] gttgt [-] gtgtttggcg [-------] tgattgacag [----------] ggaa [----tta----------] tctattatgagctggactcttat [------] ag-aaaactcttaactt [--------] agaa [--------] ctg [------------------------] ----- [-------] tc [-] ag [----] caat [-------] tgga [-] ccg [-------] accga [-----] agg [-----] aagca [-------------------------------------------------------] accgc [-----] c [-] cagaaac [------] agccaacttcagccaatagg [aga--] ga--- [-] agt [-] tgtgt [-] tccatccag [-----] acaac [---------] gcc [-] aggc [-------] cacac [-] acatcgatagcg [-------] actcgcc [------] tgaagctccg [-----] ggtg [------------] cttgtttgagagaccttt [---] atg-------- [-] -tacacccc [-] agatct [---] ggcccca
Diasemopsis_signata_mariner_element_2_2_Dsmar2_2                    tgggtgcc [--------] gcacgag [-----] ttg [-----------------------------------------------------------------------------------------] ac [-] gtaagaagacctcatgta [-] ccgaatttccaactg [cgaatc---------] gctgcag [-] aatcg [--------] taa [-------] caaaact [gact------c-] a-ttc [---------] tgaagt [--------] ggttgatgattgatgc [----] tga [-------------------------------------------------] aaag [------] tg [------] gatc [-] acttaagacaacgtcaagc [--------] gta [-----] aac---- [---------] -----------g [--] cgctgaagcggcgcaaacattaga-----caa [-------] gccacgattgagg [--] gccagg [-] aaaatttt [------] actg- [-] -tgtttggtg [-------] gaattgacag [----------] taag [----tcg----------] tttattatgagttgctcccctac [------] ggcaaaactcttaacgc [--------] agaa [--------] ctg [gagaattggaaatgaattctgata] ggaca [a--ctac] ag [-] gt [----] cact [-------] taca [-] tcg [ctgatga] cttga [-----] gag [-----] aagct [acgggtgcatggttaggaagttcttatgcatgccagacttagtccagacttttta] atcgc [-----] c [-] caatatc [------] gatcagttttatacaatagg [aga--] ag--- [-] aat [-] tctgt [-] tccatcaga [-----] agaac [---------] tcc [-] aggc [-------] cacat [-] acatcgatagtg [-------] actcgag [------] agaagctata [-----] ggtg [------------] cttagttaggaggttctt [---] atgcatgcatc [-] ttatagccc [-] agactt [---] agcgcca
Cladodiopsis_seyrigi_mariner_element_2_Csmar2                       tgggttcc [--------] tcatgag [-----] cta [-----------------------------------------------------------------------------------------] tc [-] gcaaa-aaacactatgga [-] ccgaatttccatttg [cgaatc---------] actgctt [-] aatct [--------] gaa [-------] caaaatc [gatt------c-] atttc [---------] taaagc [--------] gaatggtgactggcga [----] tg- [-------------------------------------------------] aaaa [------] tg [------] agtt [-] acataacacagtgatagac [--------] gca [-----] aaaagtc [---------] gtgttcgaactt [--] cggcgaagcagctcaaactgtagt-----caa [-------] act---------- [--] ------ [-] -------- [------] gtaac [-] tcttttggcg [-------] ---------- [gcc-------] ---- [-----------------] aggtttatgagctggttgagtat [------] ggataaacgctcaattc [--------] ggtc [--------] cta [------------------------] tactg [-------] ta [-] aa [----] caag [-------] tgga [-] ccg [-------] cttga [-----] agc [-----] aagta [-------------------------------------------------------] ttggt [-----] c [-] aaaacgc [------] atcctacattgatcaataga [tcc--] aa--- [-] aat [-] cttat [-] tccattaga [-----] ataac [---------] gcc [-] aggc [-------] --aat [-] acatcgattagg [-------] atgcgcc [------] agaagttcca [-----] gaaa [------------] ctcgaatgg---cttata [---] ttctgaccctt [-] atac-cctc [-] agacct [---] agctccc
Diasemopsis_aethiopica_mariner_element_1_1_Damar1_1                 tgggtgcc [--------] tcatgaa [-----] ttg [-----------------------------------------------------------------------------------------] aa [-] tgaaaggcagatggaaaa [-] ccgaaaaaacacttg [tgaaat---------] tttgcgt [-] caaag [--------] aca [-------] cgaaaga [aaat------c-] aattt [---------] tgcatg [--------] gaatcgttactggcga [----] tga [-------------------------------------------------] aaaa [------] tg [------] gaac [-] tattttaagaattataaac [--------] gga [-----] aaaaatc [---------] atgggttaatcc [--] gggtcaacctacaacatcgactgc-----aaa [-------] accagatcgattc [--] ggcaag [-] aagacaat [------] actgt [-] gtgtttggtg [-------] ggaccagagt [----------] ggcg [----tga----------] tgtgttacgatttgttaaaacct [------] ggcgaaaccgttagtac [--------] tgat [--------] cgc [------------------------] taccg [-------] ac [-] aa [----] caaa [-------] tgat [-] caa [-------] tttga [-----] acc [-----] atgca [-------------------------------------------------------] ttgat [-----] c [-] gaaaaac [------] gacaataatgggcccgaaga [cac--] ggcaa [-] ggt [-] aaatt [-] tgctccatg [-----] gcaac [---------] gca [-] cctg [-------] cacac [-] aaagcaaaaccg [-------] gttcagg [------] atgtaatcaa [-----] agca [------------] cttggcttggagctgcta [---] ccccacccgcc [-] gtacacgcc [-] ggatct [---] cgcccca
Diasemopsis_aethiopica_mariner_element_1_2_Damar1_2                 tgggtgcc [--------] gcatgaa [-----] ttg [-----------------------------------------------------------------------------------------] aa [-] tgaaaggcagatggaaaa [t] tttgcttcaaagatg [gaaaat---------] tttgctt [-] caaag [--------] aca [-------] cgaaaga [aaat------c-] aattt [---------] tgcatg [--------] gaatcgttactggcga [----] tga [-------------------------------------------------] aaaa [------] tg [------] gatc [-] tattttaagaatcctaaac [--------] gga [-----] aaaaatc [---------] atgggttaaccc [--] gggacaaccttcaacatcgactgc-----aaa [-------] accagatcgatgc [--] ggcaag [-] aagacaat [------] gctgt [-] gtgtttggtg [-------] ggacc-gagc [----------] ggcg [----tga----------] tgtattacgagttgttaaaacct [------] ggcgaaatcgttaacac [--------] tgat [--------] cgc [------------------------] taccg [-------] ac [-] aa [----] aaaa [-------] taat [-] caa [-------] tttaa [-----] acc [-----] atgca [-------------------------------------------------------] ttgat [-----] c [-] gaaaaac [------] gaccagaatgggccagaaga [cac--] ggcaa [-] ggt [-] aattt [-] tgctccatg [-----] acaat [---------] gca [-] cctg [-------] cacac [-] aacacaaaaccg [-------] gttcagg [------] atataatcaa [-----] agca [------------] cttggctgggcgctgcta [---] ccccacccgtc [-] ga??????? [?] ?????? [???] ???????
Diasemopsis_aethiopica_mariner_element_1_3_Damar1_3                 tgggtgcc [--------] tcatgaa [-----] ctg [-----------------------------------------------------------------------------------------] aa [-] tgaaaggcagatggaaaa [t] tttgcttcaaagatg [gaaaat---------] tttgctt [-] caaag [--------] aca [-------] cgaaaga [aaat------c-] aattt [---------] tgcatg [--------] ggatcgttactggcga [----] tga [-------------------------------------------------] aaaa [------] tg [------] gatc [-] tattttaagaatcctaaac [--------] gga [-----] aaaaatc [---------] atgggttaaccc [--] gggacaaccttcaacatcgactgc-----aaa [-------] accagatcgatgc [--] ggcaag [-] aagacaat [------] gctgt [-] gtgtttggtg [-------] ggacc-gagt [----------] ggcg [----tga----------] tgtattacgagttgttaaaacct [------] ggcgaaatcgttaacac [--------] tgat [--------] cgc [------------------------] taccg [-------] ac [-] aa [----] aaaa [-------] taat [-] caa [-------] tttaa [-----] acc [-----] atgca [-------------------------------------------------------] ttgat [-----] c [-] gaaaaac [------] gaccagaatgggccagaaga [cac--] ggcaa [-] ggt [-] aattt [-] tgctccatg [-----] acaat [---------] gca [-] cctg [-------] cacac [-] aacacaaaaccg [-------] gttcagg [------] atataatcaa [-----] agca [------------] cttggctgggagctgcta [---] ccccacccgtc [-] gtatacacc [-] agacct [---] agcccca
Diasemopsis_aethiopica_mariner_element_1_7_Damar1_7                 tgggttcc [--------] gcatgaa [-----] ttg [-----------------------------------------------------------------------------------------] aa [-] tgaaaggcagatggaaaa [-] ccgaaaaa------- [---------------] ------- [-] ----- [--------] --a [-------] cgaaaga [aaat------c-] aattt [---------] tgcatc [--------] gaatcgttactggcga [----] tga [-------------------------------------------------] aaaa [------] tg [------] gatc [-] cattttaagaatcctaaac [--------] gga [-----] aaaaatc [---------] atgggttaatcc [--] gggacaaccgtcaacatcgactgc-----aaa [-------] acaagatctgttc [--] ggcaag [-] aagacaat [------] gctgt [-] gtgtttggtg [-------] ggaccagagt [----------] gcca [----tgg----------] tatataacgagttgataaaacct [------] gacgaaaccgttaatac [--------] tgat [--------] cgc [------------------------] taccg [-------] ag [-] aa [----] caaa [-------] tgat [-] caa [-------] tttga [-----] acc [-----] atgca [-------------------------------------------------------] ttgat [-----] c [-] gaaaaac [------] gaccagaatgggccagaaga [cac--] ggcaa [-] ggt [-] aattt [-] tgctccatg [-----] acaat [---------] gta [-] cctg [-------] cacac [-] aaagcaaaaccg [-------] atttaga [------] atataatcaa [-----] agca [------------] cttggctgggagctgcaa [---] ccccgcccgcc [-] gtataaccc [-] cgattt [---] ggcccca
Teleopsis_breviscopium_mariner_element_2_1_Tbmar2_1                 tgggttcc [--------] tcatgag [-----] ctg [-----------------------------------------------------------------------------------------] aa [-] tgaaagacagatggaaaa [-] ccgaaaaaacacttg [tgaaat---------] ttcgctt [-] caaag [--------] aca [-------] cgaacga [aaat------c-] ggttt [---------] tgcatc [--------] ggattgttactggcga [----] tga [-------------------------------------------------] aaaa [------] tg [------] gatt [-] tattttaagaatccttaac [--------] gga [-----] aaaaatc [---------] atgggttaatcc [--] gggacaaccatcaccatcgactgc-----aaa [-------] accagatcgattc [--] ggcaag [-] aagacaat [------] gctgt [-] gtgtttggtg [-------] ggaccagaaa [----------] ggtg [----tgg----------] tgtaccacgagctcctaaaacct [------] ggtgaaaccgtcaatgc [--------] tggt [--------] cgc [------------------------] tatga [-------] ac [-] aa [----] caaa [-------] tgat [-] aaa [-------] tttga [-----] acc [-----] atgca [-------------------------------------------------------] ttgat [-----] c [-] gaaaaac [------] gaccagaatgggccagaaga [cac--] ggcaa [-] ggt [-] aattc [-] tgctccatg [-----] acaat [---------] gca [-] cctg [-------] cacac [-] aaagcaaaacgg [-------] gttcagg [------] atgcaatcaa [-----] aaca [------------] cttggctgggagctgcta [---] ccccacccgcc [-] gtatacacc [-] agacct [---] ggcccca
Teleopsis_dalmanni_mariner_element_2_1_Tdmar2_1                     tgggttcc [--------] gcatgaa [-----] ctg [-----------------------------------------------------------------------------------------] aa [-] tgaaagacagatggaaaa [-] ccgaaaaaacacttg [tgaaat---------] tttgctt [-] caaag [--------] aca [-------] cgaaaga [aaat------c-] ggttt [---------] tgcatc [--------] ggattgttactggtga [----] aga [-------------------------------------------------] aaaa [------] tg [------] gatt [-] tattttaagaatcctaaac [--------] gaa [-----] aaaaatc [---------] atgggttaatcc [--] gggacaaccatcaacatcgactgc-----aaa [-------] accagatcgattc [--] ggcaag [-] aagacaat [------] gctgt [-] gtgtttggtg [-------] ggaccagaaa [----------] ggtg [----tgg----------] tgtaccacgagctcctaaaacct [------] ggtgaaaacgtcaatgc [--------] tggt [--------] ggc [------------------------] tatga [-------] ac [-] aa [----] caaa [-------] tgat [-] aaa [-------] tttga [-----] acc [-----] atgca [-------------------------------------------------------] ttgat [-----] c [-] gagaaac [------] gacaagaatgggccagaaga [cac--] ggcaa [-] ggt [-] aattc [-] tgctccatg [-----] acaat [---------] gca [-] cctg [-------] cacac [-] aaagcaaagcgg [-------] gttcagg [------] atgcaatcaa [-----] aaca [------------] cttggctgggagctgcta [---] ccccacccgcc [-] gtatacacc [-] agacct [---] ggcccca
1221337926_NLCU01001086_49279_50193_Teleopsis_dalmanni              tgggtgcc [--------] acatgaa [-----] ttg [-----------------------------------------------------------------------------------------] aa [-] tgaaagacagatggaaaa [-] ccgaaaaaacacttg [tgaaat---------] tttgctt [-] caaag [--------] aca [-------] cgaaaga [aaat------c-] ggttt [---------] tgcatc [--------] ggattgttactggcga [----] tga [-------------------------------------------------] aaaa [------] tg [------] gatt [-] tattttaagaatcctaaaa [--------] gga [-----] aaaaatc [---------] atgggttaatcc [--] gggacaaccatcaacatcgactgc-----aaa [-------] accagatcgattc [--] agcaag [-] aagacaat [------] gctgt [-] gtgtttggtg [-------] ggaccagaaa [----------] ggtg [----tgg----------] tgtaccacgagctcctaaaacct [------] ggtgaaaccgtcaatgc [--------] tggt [--------] cgc [------------------------] tatga [-------] ac [-] aa [----] caaa [-------] tgat [-] aaa [-------] tttga [-----] acc [-----] atgca [-------------------------------------------------------] ttgat [-----] c [-] gagaaac [------] gaccagaatgggccagaaga [cac--] ggcaa [-] ggt [-] aattc [-] tgctccatg [-----] acaat [---------] gca [-] cctg [-------] cacac [-] aaagtaaaacgg [-------] gctcagg [------] atgcaatcaa [-----] aaca [------------] cttggctgggagctgcta [---] ccccacccgcc [-] gtattcacc [-] agactt [---] ggctcct
1221306821_NLCU01023969_440458_441282_Teleopsis_dalmanni            tgggtgcc [--------] acatgaa [-----] ttg [-----------------------------------------------------------------------------------------] aa [-] tgaaagacagatggaaaa [-] ccaaaaaaacacttc [tgaaat---------] tttgctt [-] caaag [--------] aca [-------] cgaaaga [aaat------c-] ggttt [---------] tgcatc [--------] ggattgttactgacga [----] tga [-------------------------------------------------] taaa [------] tg [------] gatt [-] tattttaagaatcctaaac [--------] gga [-----] aaaaaca [---------] atgggttaatcc [--] gggacaaccatcaacatcgactgc-----aaa [-------] accagatcgattc [--] ggcaag [-] aagacaat [------] actgt [-] gtgtttggtg [-------] ggaccagaaa [----------] ggtg [----tgg----------] tgtaccacgagctcctaaaacct [------] gatgaaaccgtcaatgc [--------] tggt [--------] cgc [------------------------] tatga [-------] ac [-] aa [----] caaa [-------] tgat [-] aaa [-------] tttga [-----] acc [-----] atgca [-------------------------------------------------------] ttgat [-----] c [-] gaggaac [------] aaccagaatgggccagaaga [cac--] ggcaa [-] ggt [-] aattc [-] tgctccatg [-----] acaat [---------] gca [-] cctg [-------] cacac [-] aaagcaaaacgg [-------] gttcagg [------] atgcaatcaa [-----] aaca [------------] cttggctgggagctgcta [---] ccccacccgcc [-] gtgtttacc [-] agattt [---] ggctcct
1221307004_NLCU01023786_c125391_124669_Teleopsis_dalmanni           tgggtgcc [--------] acatgaa [-----] ttg [-----------------------------------------------------------------------------------------] aa [-] tgaaagacagatggaaaa [-] ccgaaaaaacacttg [tgaaat---------] tttgctt [-] caaag [--------] aca [-------] cgaaaga [aaat------c-] ggttt [---------] tgcatc [--------] ggattgttactggcga [----] tga [-------------------------------------------------] aaaa [------] tg [------] gatt [-] tattttaagaatcctaaac [--------] gga [-----] aaaaatc [---------] atgggttaatcc [--] gggacaaccatcaacatcgactgc-----aaa [-------] accagatcgattc [--] ggcaag [-] aagacaat [------] gctgt [-] gtgtttggtg [-------] ---------t [----------] ggtg [----tgg----------] tgtaccacgagctcctaaaacct [------] ggtgaaaccatcaatgc [--------] tggt [--------] cgc [------------------------] tatga [-------] ac [-] aa [----] caaa [-------] tgat [-] aaa [-------] tttga [-----] acc [-----] atgca [-------------------------------------------------------] ttgat [-----] c [-] gagaaac [------] gaccagaatgggccagaaga [cac--] ggcaa [-] ggt [-] aattc [-] tgctccatg [-----] acaat [---------] gca [-] cctg [-------] cacac [-] aaagcaaaacgg [-------] gttcagg [------] atgcaatcaa [-----] aaca [------------] cttagctgggagctgcta [---] ccccacccgtc [-] gtattcacc [-] agactt [---] agctcct
1221312182_NLCU01018782_c122882_122037_Teleopsis_dalmanni           tgggtgcc [--------] acatgaa [-----] ttg [-----------------------------------------------------------------------------------------] aa [-] tgaaagacagatggaaaa [-] ccgtaaaaacacttg [tgaaat---------] tttgctt [-] caaag [--------] aca [-------] cgaaaga [aaat------c-] ggttt [---------] cgcatc [--------] ggattgttactggcga [----] tga [-------------------------------------------------] aaaa [------] tg [------] gatt [-] tattttaagaatcctaaac [--------] gga [-----] aaaaatc [---------] atgggttaatcc [--] gggacaaccagcaacatcgactgc-----aaa [-------] accagatcgattc [--] ggcaag [-] aagacaat [------] gctgt [-] gtgtttggtg [-------] ggaccagaaa [----------] ggtg [----tgg----------] tgtaccacgagctcctaaaacct [------] ggtgaaacagtcaatgc [--------] tagt [--------] cgc [------------------------] tatga [-------] ac [-] aa [----] caaa [-------] tgat [-] aaa [-------] tttga [-----] acc [-----] atgca [-------------------------------------------------------] ttgat [-----] c [-] gagaaac [------] gaccagaatgggccagaaga [cac--] ggcaa [-] ggt [-] aattc [-] tgctccatg [-----] acaat [---------] gca [-] cctg [-------] cacac [-] aaagcaaaacgg [-------] gttcagg [------] atgcaatcaa [-----] aaca [------------] cttggctgggagctgcta [---] ccccacccgcc [-] gtattcacc [-] agactt [---] ggctcct
1221322662_NLCU01011664_4697_5416_Teleopsis_dalmanni                tgggtgct [--------] acatgaa [-----] ttg [-----------------------------------------------------------------------------------------] aa [-] tgaaagatagatggaaaa [-] ccgaaaaaacacttg [tgaaat---------] tttgctt [-] caaag [--------] aca [-------] caaaaga [aaat------c-] ggttt [---------] ggcatc [--------] ggattgttactggcga [----] tga [-------------------------------------------------] aaaa [------] tg [------] gatt [-] tattttaagaatcctaaac [--------] gga [-----] aaaaatc [---------] atgggttaatcc [--] gggacaaccatcaacatcgactgc-----aaa [-------] accagatcgattc [--] gtcaag [-] aagacaag [------] gctgt [-] gtgtttggtg [-------] ggaccagaaa [----------] ggcg [----tgg----------] tgtaccacgagctcctaaaacct [------] ggtgaaaccgtcaatgc [--------] tggt [--------] cgc [------------------------] tatga [-------] ac [-] aa [----] caaa [-------] tgat [-] aaa [-------] tttga [-----] acc [-----] atgca [-------------------------------------------------------] ttgat [-----] c [-] gagaaac [------] gactagaatgggcgagaaga [cac--] ggcaa [-] ggt [-] aattc [-] tgctccatg [-----] acaat [---------] gca [-] cctg [-------] cacac [-] aaagcgaaacgg [-------] gttcagg [------] atgcaatcaa [-----] aaca [------------] cttggctgggagctgcta [---] ccccatccgcc [-] gtattgacc [-] agactt [---] ggctcct
Teleopsis_dalmanni_mariner_element_2_2_Tdmar2_2                     tgggtgcc [--------] tcatgag [-----] ttg [-----------------------------------------------------------------------------------------] aa [-] tgaaagacagatggaaaa [-] ccgaaaaaacacttg [tgaaat---------] tttgctt [-] caaag [--------] aca [-------] cgaaagt [aaat------c-] ggttt [---------] tgcatc [--------] ggattgttactgacga [----] tga [-------------------------------------------------] aaaa [------] tg [------] gatt [-] tattttaagaatcctaaac [--------] gga [-----] aaaaatc [---------] atgggttaattc [--] gggacaaccattaacatcgactgc-----aaa [-------] accagatcgatcc [--] ggcaag [-] aagccaat [------] gctgt [-] gtgtttggtg [-------] ggaccagaaa [----------] ggtg [----tag----------] tgtaccacgagctcctaaaacct [------] ggtgaaaccgtcaatgc [--------] tggt [--------] cgc [------------------------] tatga [-------] ac [-] aa [----] caaa [-------] taat [-] aaa [-------] tttga [-----] acc [-----] atgca [-------------------------------------------------------] ttgat [-----] c [-] gagaaac [------] gaccagaatgggccagaaga [cac--] ggcaa [-] ggt [-] aattc [-] tgctccatg [-----] acaat [---------] gca [-] cctg [-------] cacac [-] aaagcaaagcgg [-------] gttcagg [------] atgcaatcaa [-----] aaca [------------] cttggctgggagctgcta [---] ccccacccgcc [-] gtatactcc [-] ggatct [---] agcacca
1221309838_NLCU01021044_7961_8983_Teleopsis_dalmanni                tgggtgcc [--------] acatgaa [-----] ttg [-----------------------------------------------------------------------------------------] aa [-] tgaaagacagacggaaaa [-] ccgaaaaaacacttg [tgaaat---------] tttgctt [-] caaag [--------] aca [-------] cgaaaga [aaat------c-] ggttt [---------] tgcatc [--------] ggattgttactgccga [----] tga [-------------------------------------------------] aaaa [------] tg [------] gatt [-] tattttaagaatccttgac [--------] tga [-----] aaaaatc [---------] atgggttaatcc [--] gggagaaccatcaacatcgactgc-----aaa [-------] accagatcgattc [--] ggcaag [-] aagacaat [------] gctgt [-] gtgtttggtg [-------] ggaccaaaaa [----------] ggtg [----tgg----------] tgtaccacgagctcctaaaacct [------] ggtgaaaccgtcaatgc [--------] tagt [--------] cgc [------------------------] tatga [-------] ac [-] aa [----] caaa [-------] tgat [-] aaa [-------] tttga [-----] acc [-----] atgca [-------------------------------------------------------] ttgat [-----] c [-] gagaaac [------] gatcagaatgggccagaaga [cac--] ggcaa [-] ggt [-] aattc [-] tgctccatg [-----] acaat [---------] gca [-] cctg [-------] cacac [-] aaagcaaaacgg [-------] attcacg [------] atgcaatcaa [-----] aata [------------] cttggctgggagctgctg [---] ccccacccgcc [-] gtattcacc [-] agactt [---] agctcct
1221337416_NLCU01001460_83897_84895_Teleopsis_dalmanni              tgagtgcc [--------] acatgaa [-----] ttg [-----------------------------------------------------------------------------------------] aa [-] tgaatgacagatggaaaa [-] ccgaaaaaacacttg [tgaaat---------] tttgctt [-] caaag [--------] aca [-------] cgaaaga [aaat------c-] ggttt [---------] tgcatc [--------] gaattgctactggcga [----] tga [-------------------------------------------------] aaaa [------] tg [------] gatt [-] tattttaagaatcctaaac [--------] gga [-----] aaaaatc [---------] atggattaatcc [--] gggacaaccatcaacatcgactgc-----aaa [-------] accagatcgattc [--] ggcaag [-] aaaacaat [------] gctgt [-] gtgtttggtg [-------] ggaccagaaa [----------] ggtg [----tgg----------] tgtaccacgagttccgaaaacct [------] ggtgaaaccgtcaatgc [--------] tggt [--------] cgc [------------------------] tatga [-------] ac [-] aa [----] caaa [-------] tgat [-] aaa [-------] tttga [-----] acc [-----] ataca [-------------------------------------------------------] ttgat [-----] c [-] gagaaat [------] gaccagaatgggccagaaga [cac--] agcaa [-] ggt [-] aattc [-] tgctccatg [-----] acaat [---------] gca [-] cctg [-------] cacac [-] aaagcaaaacgt [-------] gttcagg [------] atgcaatcaa [-----] aaca [------------] tttggctgggagctgcta [---] ccccacccgcc [-] gtattcact [-] agactt [---] ggctcct
1221332835_NLCU01004598_177_1175_Teleopsis_dalmanni                 tgagtgcc [--------] acatgaa [-----] ttg [-----------------------------------------------------------------------------------------] aa [-] tgaatgacagatggaaaa [-] ccgaaaaaacacttg [tgaaat---------] tttgctt [-] caaag [--------] aca [-------] cgaaaga [aaat------c-] ggttt [---------] tgcatc [--------] gaattgctactggcga [----] tga [-------------------------------------------------] aaaa [------] tg [------] gatt [-] tattttaagaatcctaaac [--------] gga [-----] aaaaatc [---------] atggattaatcc [--] gggacaaccatcaacatcgactgc-----aaa [-------] accagatcgattc [--] ggcaag [-] aaaacaat [------] gctgt [-] gtgtttggtg [-------] ggaccagaaa [----------] ggtg [----tgg----------] tgtaccacgagctccgaaaacct [------] cgtgaaaccgtcaatgc [--------] tggt [--------] cgc [------------------------] tatga [-------] ac [-] aa [----] caaa [-------] tgat [-] aaa [-------] tttga [-----] acc [-----] ataca [-------------------------------------------------------] ttgat [-----] c [-] gagaaac [------] gaccagaatgggccagaaga [cac--] agcaa [-] ggt [-] aattc [-] tgctccatg [-----] acaat [---------] gca [-] cctg [-------] cacac [-] aaagcaaaacgg [-------] gttcagg [------] atgcaatcaa [-----] aaca [------------] cttggctgagagctgcta [---] ccccacccgcc [-] gtattcacc [-] agactt [---] ggctcct
1221338793_NLCU01000296_c58295_57426_Teleopsis_dalmanni             tgggcgcc [--------] acatgaa [-----] ttg [-----------------------------------------------------------------------------------------] aa [-] tgaaagacaaatggaaaa [-] ccgaaaaaacacttg [tgaaat---------] tttgctt [-] caaag [--------] aca [-------] ctaaaga [aaat------c-] ggttt [---------] tgcatc [--------] ggat------------ [----] tga [-------------------------------------------------] aaaa [------] tg [------] gatt [-] tattttaagaatcctaaac [--------] gga [-----] aaaaatc [---------] atgggttaatct [--] gggacaaccatcaacatcgactgc-----aaa [-------] accagatcgattc [--] ggcaag [-] aagacaat [------] gctgt [-] gtgtttggtg [-------] ggaccagaaa [----------] ggtg [----tgg----------] tgtaccacgagctcctaaaacct [------] ggtgaaaccgtcaatgc [--------] tggt [--------] cgc [------------------------] tatga [-------] ac [-] aa [----] caaa [-------] tgat [-] aaa [-------] tttga [-----] atc [-----] atgca [-------------------------------------------------------] ttgat [-----] c [-] gagaaac [------] gaccagaatgggccagaaga [cac--] ggcaa [-] ggt [-] aattc [-] tggtccatg [-----] acaat [---------] gca [-] cctg [-------] cacac [-] aaagcaaaacgg [-------] gttcagg [------] atgcaatcaa [-----] aaca [------------] cttggctgagagctgcta [---] ccccacccgcc [-] gtattcacc [-] agactt [---] ggctcct
Teleopsis_breviscopium_mariner_element_2_7_Tbmar2_7                 tgggtgcc [--------] gcacgag [-----] ttg [-----------------------------------------------------------------------------------------] aa [-] tgaaagacagatggaaaa [-] ccgaaaaaacaattg [tgcaat---------] tttgctt [-] caaag [--------] aca [-------] cgaaaga [aaat------c-] ggttt [---------] tgcatc [--------] ggattgttactggcga [----] tga [-------------------------------------------------] aaaa [------] tg [------] aatt [-] tatttcaagaatcgtaaac [--------] gga [-----] aaaaatc [---------] atgggttaatcc [--] gggacaaccattaatatcgactgc-----aaa [-------] accagatcgattc [--] ggcaaa [-] aagacaat [------] gctgt [-] gtgtttggtg [-------] ggaccagaaa [----------] ggtg [----tgg----------] tgtaccacgagctcctaaaacct [------] ggtgaaaccgtcaatgc [--------] tagt [--------] cgc [------------------------] tatga [-------] ac [-] aa [----] caaa [-------] tgat [-] aaa [-------] tttga [-----] acc [-----] atgca [-------------------------------------------------------] ttgat [-----] c [-] gagaaac [------] gaccagaatgggccagaaga [cac--] ggcaa [-] ggt [-] aattc [-] tgttccatg [-----] acaat [---------] gca [-] cctg [-------] cacac [-] aaagcaaaatgg [-------] gttcagg [------] atgcaattaa [-----] aaca [------------] cttggctgggagctgcta [---] ccccacccgcc [-] gtactcgcc [-] tgacct [---] agcccca
Teleopsis_dalmanni_mariner_element_2_6_Tdmar2_6                     tgggtgcc [--------] gcatgaa [-----] ttg [-----------------------------------------------------------------------------------------] at [-] tgaaagacagatggaaaa [-] ccgaaaaaacaattg [tgcaat---------] tttgctt [-] caaag [--------] aca [-------] cgaaaga [aaat------c-] ggttt [---------] tgcatc [--------] ggattgttactggcga [----] tga [-------------------------------------------------] aaaa [------] tg [------] aatt [-] tatttcaagaatcgtaaac [--------] gga [-----] aaaaatc [---------] atgggttaatcc [--] gggacaaccattaatatcgactgc-----aaa [-------] accagatcgattc [--] ggcaaa [-] aagacaat [------] gctgt [-] gtgtttggtg [-------] ggaccacaaa [----------] ggtg [----tgg----------] tgtaccaccagctcctaaaacct [------] ggtgaaaccgtcaatgc [--------] tagt [--------] cgc [------------------------] tatga [-------] ac [-] aa [----] caaa [-------] tgat [-] aaa [-------] tttga [-----] acc [-----] atgca [-------------------------------------------------------] ttgat [-----] c [-] gagaaac [------] gaccagaatgggccagaaga [cac--] ggcaa [-] ggt [-] aattc [-] tgttccatg [-----] acaat [---------] gca [-] cctg [-------] cacac [-] aaagcaaaatgg [-------] gttcagg [------] atgcaattaa [-----] aaca [------------] cttggctgggagctgcta [---] ccccacccgcc [-] gtacagtcc [-] agacct [---] agcccca
Teleopsis_breviscopium_mariner_element_2_3_Tbmar2_3                 tgggtgcc [--------] gcatgaa [-----] ttg [-----------------------------------------------------------------------------------------] aa [-] tgaaagacagatggaaaa [-] ccgaaaaaacacttg [tgaaat---------] tttgctt [-] caaag [--------] aca [-------] cgaaaga [aaat------c-] ggttt [---------] tgcatc [--------] ggattgttactggcga [----] tga [-------------------------------------------------] aaaa [------] tg [------] gatt [-] tattttaagaatcctaaac [--------] gga [-----] aaaaatc [---------] atgggttaatcc [--] gggacaaccatcaacat---ctgc-----aaa [-------] accagatcgattc [--] ggcaag [-] aagataat [------] gctgt [-] gtgtttggtg [-------] ggaccagaaa [----------] ggtg [----tgg----------] tgtaccacgagcttctaaaacct [------] ggtgaaaccgtcaatgc [--------] tggt [--------] cgc [------------------------] tatga [-------] ac [-] aa [----] caaa [-------] tgat [-] aaa [-------] tttga [-----] acc [-----] atgca [-------------------------------------------------------] ttgat [-----] c [-] gagaaac [------] gaccagaatgggccagaaga [cac--] ggcaa [-] ggt [-] aattc [-] tgctccatg [-----] acaat [---------] gca [-] cctg [-------] cacac [-] aaagcaaaacgg [-------] gttcagg [------] atgcaatcaa [-----] aaag [------------] cttggctggtagctgcta [---] ccccacccgct [-] gtacacacc [-] agacct [---] tgcacca
Teleopsis_breviscopium_mariner_element_2_5_Tbmar2_5                 tgggtgcc [--------] gcacgaa [-----] ttg [-----------------------------------------------------------------------------------------] aa [-] tgaaagacagatgaaaaa [-] ccgaaaaaacacttg [tgaaat---------] tttgctt [-] caaag [--------] aca [-------] cgaaaga [aaat------c-] ggttt [---------] tgcatc [--------] ggattgttactggcgg [----] tga [-------------------------------------------------] aaaa [------] tg [------] gatt [-] ttttttaagaatcctaaat [--------] gga [-----] aaaaatc [---------] atgggttaatcc [--] gggacaaccatcaacatcgactgc-----aaa [-------] accagatcgattc [--] ggcaag [-] aagacaat [------] gctgt [-] gtgtttggag [-------] ggaccagaaa [----------] ggtg [----tgg----------] tgtaccacgagctcctaaaacct [------] ggtgaaaccgttaatgc [--------] tggt [--------] cgc [------------------------] tatga [-------] ac [-] aa [----] caaa [-------] tgat [-] aaa [-------] tttga [-----] acc [-----] atgca [-------------------------------------------------------] ttgat [-----] c [-] gagaaac [------] gaccagaatgggccagaaga [cac--] ggcaa [-] ggt [-] aattc [-] tgctcaatg [-----] acaat [---------] gca [-] cctg [-------] cacac [-] aaagcaaaacgg [-------] gttcagg [------] atgcaatata [-----] aaca [------------] cttggctgggagctgcta [---] ccccacctgcc [-] gtacacacc [-] tgattt [---] cgcccca
1221338534_NLCU01000478_41407_42258_Teleopsis_dalmanni              tgggtgcc [--------] acatgaa [-----] ttg [-----------------------------------------------------------------------------------------] aa [-] tgaaagacagatgaaaaa [-] ccgaaaaaacacttg [tgaaat---------] tttgctt [-] caaag [--------] aca [-------] cgaaaga [aaat------c-] ggttt [---------] tgcatc [--------] ggattgttactggcgg [----] tga [-------------------------------------------------] aaaa [------] tg [------] gatt [-] ttttttaagaatcctaaat [--------] gga [-----] aaaaatc [---------] atgggttaatcc [--] gggacaaccatcaacatcgactgc-----aaa [-------] accagatcgattc [--] ggcaag [-] aagacaat [------] gctgt [-] gtgtttggag [-------] ggaccagaaa [----------] ggtg [----tgg----------] tgtaccacgagctcctaaaacct [------] ggtgaaaccgttaatgc [--------] tggt [--------] cgc [------------------------] tatga [-------] ac [-] aa [----] caaa [-------] tgat [-] aaa [-------] tttga [-----] acc [-----] atgca [-------------------------------------------------------] ttgat [-----] c [-] gagaaac [------] gaccagaatgggccagaaga [cac--] ggcaa [-] ggt [-] aattc [-] tgctcaatg [-----] acaat [---------] gca [-] cctg [-------] cacac [-] aaagcaaaacgg [-------] gttcagg [------] atgcaatata [-----] aaca [------------] cttggctgggagctgcta [---] ccccacctgcc [-] gtattcacc [-] agactt [---] ggctcct
1221337295_NLCU01001540_c69370_68336_Teleopsis_dalmanni             tgggtgcc [--------] acatgaa [-----] ttg [-----------------------------------------------------------------------------------------] aa [-] tgaaagacagatggaaaa [-] ccgaaaaaacacttg [tgaaat---------] tttgctt [-] caaag [--------] aca [-------] cgaaaga [aaat------c-] ggttt [---------] tgcatc [--------] ggattgttactggcga [----] tga [-------------------------------------------------] aaaa [------] tg [------] gatt [-] tattttaagaatcctaaac [--------] gga [-----] aaaaatc [---------] atgggttaatcc [--] gggacaaccatcaacatcgactgc-----aaa [-------] accagatcgattc [--] ggcaag [-] aagacaat [------] gctgt [-] gtgtttggtg [-------] ggaccagaaa [----------] ggtg [----tgg----------] tgtaccacgagctcctaaaacct [------] ggtgaaaccgtcaatgc [--------] tggt [--------] cgc [------------------------] tatga [-------] ac [-] aa [----] caaa [-------] tgat [-] aaa [-------] tttga [-----] acc [-----] atgca [-------------------------------------------------------] ttgat [-----] c [-] gagaaac [------] gaccagaatgggccagaaga [cac--] ggcaa [-] ggt [-] aattc [-] tgctccatg [-----] acaat [---------] gca [-] cctg [-------] cacac [-] aaagcaaaacgg [-------] gttcagg [------] atgcaatcaa [-----] aaca [------------] cttggctgggagctgcta [---] ccccacccgcc [-] gtattcacc [-] agactt [---] ggctcct
1221307052_NLCU01023738_c12911_11982_Teleopsis_dalmanni             tgggtgcc [--------] acatgaa [-----] ttg [-----------------------------------------------------------------------------------------] aa [-] tgaaagacagatggaaaa [-] ccgaaaaaacacttg [tgaaat---------] tttgctt [-] caaag [--------] aca [-------] cgaaaga [aaat------c-] ggttt [---------] tgcatc [--------] ggattgttactggcga [----] tga [-------------------------------------------------] aaaa [------] tg [------] gatt [-] tattttaagaatcctaaac [--------] gga [-----] aaaaatc [---------] atgggttaatcc [--] gggacaaccatcaacatcgactgc-----aaa [-------] accagatcgattc [--] ggcaag [-] aagacaat [------] gctgt [-] gtgtttggtg [-------] ggaccagaaa [----------] ggtg [----tgg----------] tgtaccacgagctcctaaaacct [------] ggtgaaaccgtcaatgc [--------] tggt [--------] cgc [------------------------] tatga [-------] ac [-] aa [----] caaa [-------] tgat [-] aaa [-------] tttga [-----] acc [-----] atgca [-------------------------------------------------------] ttgat [-----] c [-] gagaaac [------] gaccagaatgggccagaaga [cac--] ggcaa [-] ggt [-] aattc [-] tgctccatg [-----] acaat [---------] gca [-] cctg [-------] cacac [-] aaagcaaaacgg [-------] gttcagg [------] atgcaatcaa [-----] aaca [------------] tttggctgggagctgcta [---] ccccacccgcc [-] gtattcacc [-] agactt [---] ggctcct
Twmar2                                                              tgggtgcc [--------] acatgaa [-----] ttg [-----------------------------------------------------------------------------------------] aa [-] tgaaagacagatggaaaa [-] ccgaaaaaacacttg [tgaaat---------] tttgctt [-] cgaag [--------] aca [-------] cgaaaga [aaat------c-] ggttt [---------] tgcatc [--------] ggattgttactggcga [----] tga [-------------------------------------------------] aaaa [------] tg [------] gatt [-] tattttaagaatcctaaac [--------] gga [-----] aaaaatc [---------] atgggttaatcc [--] gggacaaccatcaacatcgactgc-----aaa [-------] accagatcgattc [--] ggcaag [-] aagacaat [------] gctgt [-] gtgtttggtg [-------] ggaccagaaa [----------] ggtg [----tgg----------] tgtaccacgagctcctaaaacct [------] ggtgaaaccgtcaatgc [--------] tggt [--------] cgc [------------------------] tatga [-------] ac [-] aa [----] caaa [-------] tgat [-] aaa [-------] tttga [-----] acc [-----] atgca [-------------------------------------------------------] ttgat [-----] c [-] gagaaac [------] gaccagaatgggccagaaga [cac--] ggcaa [-] ggt [-] aattc [-] tgctccatg [-----] acaat [---------] gca [-] cctg [-------] cacac [-] aaagcaaaacgg [-------] gttcagg [------] atgcaatcaa [-----] aaca [------------] cttggctgggagctgcta [---] ccccacccgcc [-] gtattcacc [-] agactt [---] ggctcct
1221311641_NLCU01019323_c13816_12800_Teleopsis_dalmanni             tgggtgcc [--------] acatgaa [-----] ttg [-----------------------------------------------------------------------------------------] aa [-] tgaaagacagatggaaaa [-] ccgaaaaaacacttg [tgaaat---------] tttgctt [-] caaag [--------] aca [-------] cgaaaga [aaat------c-] ggttt [---------] tgcatc [--------] ggattgttactggcga [----] tga [-------------------------------------------------] aaaa [------] tg [------] gatt [-] tattttaagaatcctaaac [--------] gga [-----] aaaaatc [---------] atggattaatcc [--] gggacaaccatcaacatcgactgc-----aaa [-------] accagatcgattc [--] ggcaag [-] aagacaat [------] gctgt [-] gtgtttggtg [-------] ggaccagaaa [----------] ggtg [----tgg----------] tgtaccacgagctcctaaaacct [------] ggtgaaaccgtcaatgc [--------] tggt [--------] cgc [------------------------] tatga [-------] ac [-] aa [----] caaa [-------] tgat [-] aaa [-------] tttga [-----] acc [-----] ataca [-------------------------------------------------------] ttgat [-----] c [-] gagaaac [------] gaccagaatgggccagaaga [cac--] ggcaa [-] ggt [-] aattc [-] tgctccatg [-----] acaat [---------] gca [-] cctg [-------] cacac [-] aaagcaaaacgg [-------] gttcagg [------] atgcaatcaa [-----] aaca [------------] cttggctgggagctgcta [---] ccccacccgcc [-] gtattcacc [-] agactt [---] ggctcct
1221330673_NLCU01006112_c92095_91061_Teleopsis_dalmanni             tgggtgcc [--------] acatgaa [-----] ttg [-----------------------------------------------------------------------------------------] aa [-] tgaaagacagatggaaaa [-] ccgaaaaaacacttg [tgaaat---------] tttgctt [-] caaag [--------] aca [-------] cgaaaga [aaat------c-] ggttt [---------] tgcatc [--------] ggattgttactggcga [----] tga [-------------------------------------------------] aaaa [------] tg [------] gatt [-] tattttaagaatcctaaac [--------] gga [-----] aaaaatc [---------] atgggttaatct [--] gggacaaccatcaacatcgactgc-----aaa [-------] accagatcgattc [--] ggcaag [-] aagacaat [------] gctgt [-] gtgtttggtg [-------] ggaccagaaa [----------] ggtg [----tgg----------] tgtaccacgagctcctaaaacct [------] ggtgaaaccgtcaatgc [--------] tggt [--------] cgc [------------------------] tatga [-------] ac [-] aa [----] caaa [-------] tgat [-] aaa [-------] tttga [-----] acc [-----] atgca [-------------------------------------------------------] ttgat [-----] c [-] gagaaac [------] gaccagaatgggccagaaga [cac--] ggcaa [-] ggt [-] aattc [-] tgctccatg [-----] acaat [---------] gca [-] cctg [-------] cacac [-] aaagcaaaacgg [-------] gttcagg [------] atgcaatcaa [-----] aaca [------------] cttggctgggagctgcta [---] ccccacccgcc [-] gtattcacc [-] agactt [---] ggctcct
Tdmar2                                                              tgggtgcc [--------] acatgaa [-----] ttg [-----------------------------------------------------------------------------------------] aa [-] tgaaagacagatggaaaa [-] ccgaaaaaacacttg [tgaaat---------] tttgctt [-] caaag [--------] aca [-------] cgaaaga [aaat------c-] ggttt [---------] tgcatc [--------] ggattgttactggcga [----] tga [-------------------------------------------------] aaaa [------] tg [------] gatt [-] tattttaagaatcctaaac [--------] gga [-----] aaaaatc [---------] atgggttaatct [--] gggacaaccatcaacatcgactgc-----aaa [-------] accagatcgattc [--] ggcaag [-] aagacaat [------] gctgt [-] gtgtttggtg [-------] ggaccagaaa [----------] ggtg [----tgg----------] tgtaccacgagctcctaaaacct [------] ggtgaaaccgtcaatgc [--------] tggt [--------] cgc [------------------------] tatga [-------] ac [-] aa [----] caaa [-------] tgat [-] aaa [-------] tttga [-----] acc [-----] atgca [-------------------------------------------------------] ttgat [-----] c [-] gagaaac [------] gaccagaatgggccagaaga [cac--] ggcaa [-] ggt [-] aattc [-] tgctccatg [-----] acaat [---------] gca [-] cctg [-------] cacac [-] aaagcaaaacgg [-------] gttcagg [------] atgcaatcaa [-----] aaca [------------] cttggctgggagctgcta [---] ccccacccgcc [-] gtattcacc [-] agactt [---] ggctcct
1221338975_NLCU01000163_408780_409814_Teleopsis_dalmanni            tgggtgcc [--------] acatgaa [-----] ttg [-----------------------------------------------------------------------------------------] aa [-] tgaaagacagatggaaaa [-] ccgaaaaaacacttg [tgaaat---------] tttgctt [-] caaag [--------] aca [-------] cgaaaga [aaat------c-] ggttt [---------] tgcatc [--------] ggattgttactggcga [----] tga [-------------------------------------------------] aaaa [------] tg [------] gatt [-] tattttaagaatcctaaac [--------] gga [-----] aaaaatc [---------] atgggttaatcc [--] gggacaaccatcaacatcgactgc-----aaa [-------] accagatcgattc [--] ggcaag [-] aagacaat [------] gctgt [-] gtgtttggtg [-------] ggaccagaaa [----------] ggtg [----tgg----------] tgtaccacgagctcctaaaacct [------] ggtaaaaccgtcaatgc [--------] tggt [--------] cgc [------------------------] tatga [-------] ac [-] aa [----] caaa [-------] tgat [-] aaa [-------] tttga [-----] act [-----] atgca [-------------------------------------------------------] ttgat [-----] c [-] gaaaaac [------] gaccagaatgggccagaaga [cac--] ggcaa [-] ggt [-] aattc [-] tgctccatg [-----] acaat [---------] gca [-] cctg [-------] cacac [-] aaagaaaaacgg [-------] gttcagg [------] atgcaattaa [-----] aaca [------------] cttggctgggagctgcta [---] ccccacccgcc [-] gtattcacc [-] agactt [---] ggctcct
1221332860_NLCU01004579_10085_11119_Teleopsis_dalmanni              tgggtgcc [--------] acatgaa [-----] ttg [-----------------------------------------------------------------------------------------] aa [-] tgaaagacagatggaaaa [-] ccgaaaaaacacttg [tgaaat---------] tttgctt [-] caaag [--------] aca [-------] cgaaaga [aaat------c-] ggttt [---------] tgaatc [--------] ggattgttactggcga [----] tga [-------------------------------------------------] aaaa [------] tg [------] gatt [-] tattttaagaatcctaaac [--------] gaa [-----] aaaaatc [---------] atgggttaatcc [--] gggacaaccatcaacatcgactgc-----aaa [-------] accagatcgattc [--] ggcaag [-] aagacaat [------] gctgt [-] gtgtttggtg [-------] ggaccagaaa [----------] ggtg [----tgg----------] tgtaccacgagctcctaaaacct [------] ggtgaaaccgtcaatgc [--------] tggt [--------] cgc [------------------------] tatga [-------] ac [-] aa [----] caaa [-------] tgat [-] aaa [-------] tttga [-----] acc [-----] atgca [-------------------------------------------------------] ttgat [-----] c [-] gagaaac [------] gaccagaatgggccagaaga [cac--] agcaa [-] ggt [-] aattc [-] tgctccatg [-----] acaat [---------] gca [-] cctg [-------] cacac [-] aaagcaaaacgg [-------] gttcagg [------] atgcaatcaa [-----] aaca [------------] cttggctgggagctgcta [---] ccccacccgcc [-] gtattcacc [-] agactt [---] ggctcct
1221323978_NLCU01010531_40204_41238_Teleopsis_dalmanni              tgggtgcc [--------] acatgaa [-----] ttg [-----------------------------------------------------------------------------------------] aa [-] ttaaagacagatggaaaa [-] ccgaaaaaacacttg [tgaaat---------] tttgctt [-] caaag [--------] aca [-------] cgaaaga [aaat------c-] ggttt [---------] tgcatc [--------] ggattgttactggcga [----] tga [-------------------------------------------------] aaaa [------] tg [------] gatt [-] tattttaagaatcctaaaa [--------] gga [-----] aaaaatc [---------] atgggttaatcc [--] gggacaaccatcaacatcgactgc-----aaa [-------] accagatcgattc [--] ggcaag [-] aagacaat [------] gctgt [-] gtgtttggtg [-------] ggaccagaaa [----------] ggtg [----tgg----------] tgtaccacgagctcctaaaacct [------] ggtgaaaccgtcaatgc [--------] tggt [--------] cac [------------------------] tatga [-------] ac [-] aa [----] caaa [-------] tgat [-] aaa [-------] tttga [-----] acc [-----] atgca [-------------------------------------------------------] ttgat [-----] c [-] gagaaac [------] gaccagaatgggccagaaga [cac--] ggcaa [-] ggt [-] aattc [-] tgctccatg [-----] acaat [---------] gca [-] cctg [-------] cacac [-] aaagcaaaacgg [-------] cttcagg [------] atgcaatcaa [-----] aaca [------------] cttggctgggagctgcta [---] ccccacccacc [-] gtattcacc [-] agactt [---] ggctcct
1221312684_NLCU01018393_30764_31753_Teleopsis_dalmanni              tgggtgcc [--------] atatgaa [-----] ttg [-----------------------------------------------------------------------------------------] aa [-] tgaaagacagatggaaaa [-] ccgaaaaaacacttg [tgaaat---------] tttgctt [-] caaag [--------] aca [-------] cgaaaga [aaat------c-] ggttt [---------] tgcatc [--------] ggattgttactggcga [----] tga [-------------------------------------------------] aaaa [------] tg [------] gatt [-] tattttaagaatcctaaac [--------] gga [-----] aaaaatc [---------] atgggttaatcc [--] tggacaaccatcaacatcgactgc-----aaa [-------] accagatcgattc [--] gacaag [-] aagacaat [------] gctgt [-] gtgtttggtg [-------] ggaccagaaa [----------] ggtg [----tgg----------] tgtaccacgagctcctaaaacct [------] ggtgaaaccgtcaatgc [--------] tggt [--------] cgc [------------------------] tatga [-------] ac [-] aa [----] caaa [-------] tgat [-] aaa [-------] tttga [-----] acc [-----] atgca [-------------------------------------------------------] ttgat [-----] t [-] gagaaac [------] gaccagaatgggccagaaga [cac--] ggcaa [-] ggt [-] aattc [-] tgctccatg [-----] acaat [---------] gca [-] cctg [-------] cacac [-] aaagcaaaacgg [-------] gttcagg [------] atgcaatcaa [-----] aaca [------------] cttggctgggagctgcta [---] ccccacccgcc [-] gtattcacc [-] agactt [---] ggctcct
1221312983_NLCU01018247_c205715_204822_Teleopsis_dalmanni           tgggtgcc [--------] acatgaa [-----] ttg [-----------------------------------------------------------------------------------------] aa [-] tgaaagacagatggaaaa [-] ccgaaaaaacacttg [tgaaat---------] tttgctt [-] caaag [--------] aca [-------] cgaaaga [aaat------c-] ggttt [---------] tgcatc [--------] ggattgttactggcga [----] tga [-------------------------------------------------] aaaa [------] tg [------] gatt [-] tattttaagaatcctaaac [--------] gga [-----] aaaaatc [---------] atgggttaatcc [--] gggacaaccatcaacatcgactgc-----aaa [-------] accagatcgattc [--] ggcaag [-] aagacaat [------] gctgt [-] gtgtttggtg [-------] ggaccagaaa [----------] ggtg [----tgg----------] tgtaccacgagctcctaaaacct [------] ggtgaaaccgtcaatgc [--------] tggt [--------] cgc [------------------------] tatga [-------] ac [-] aa [----] caaa [-------] tgat [-] aaa [-------] tttga [-----] acc [-----] atgca [-------------------------------------------------------] ttgat [-----] c [-] gagaaac [------] gaccagaatgggccagaaga [cac--] ggcaa [-] ggt [-] aattc [-] tgctccatg [-----] acaat [---------] gca [-] cctg [-------] cacac [-] aaagcaaaacgg [-------] gttcagg [------] atgcaatcaa [-----] aaca [------------] cttggctgggagctgcta [---] ccccacccgcc [-] gtattcacc [-] agactt [---] ggctcct
1221315260_NLCU01016283_c1439_444_Teleopsis_dalmanni                tgggtgcc [--------] acatgaa [-----] ttg [-----------------------------------------------------------------------------------------] aa [-] tgaaagacagatggaaaa [-] ccgaaaaaacacttg [tgaaat---------] tttgctt [-] caaag [--------] aca [-------] cgaaaga [aaat------c-] ggttt [---------] tgcatc [--------] ggattgttactggcga [----] tga [-------------------------------------------------] aaaa [------] tg [------] gatt [-] tattttaagaatcctaaac [--------] gga [-----] aaaaaca [---------] atgggttaatcc [--] gggacaaccatcaacatcgactgc-----aaa [-------] accagatcgattc [--] ggcaag [-] aagacaat [------] gctgt [-] gtgtttggtg [-------] ggaccagaaa [----------] ggtg [----tgg----------] tgtaccacgagctcctaaaacct [------] ggtgaaaccgtcaatgc [--------] tggt [--------] cgc [------------------------] tatga [-------] ac [-] aa [----] caaa [-------] tgat [-] aaa [-------] tttga [-----] acc [-----] atgca [-------------------------------------------------------] ttgat [-----] c [-] gagaaac [------] gaccagaatgggccagaaga [cac--] ggcaa [-] ggt [-] aattc [-] tgctccatg [-----] acaat [---------] gca [-] cctg [-------] cacac [-] aaagcaaaacgg [-------] gttcagg [------] atgcaatcaa [-----] aaca [------------] cttggctgggagctgcta [---] ccccacccgcc [-] gtattcacc [-] agactt [---] ggctcct
1221311952_NLCU01019012_c36018_35227_Teleopsis_dalmanni             tgggtgcc [--------] atattaa [-----] ttg [-----------------------------------------------------------------------------------------] aa [-] tgaaagacagatggaaaa [-] ccgaaaaaacacctg [tgaaat---------] tttgttt [-] caaag [--------] aca [-------] cgaaaga [aaat------c-] ggttt [---------] tgcatc [--------] ggattgttactggcga [----] tga [-------------------------------------------------] aaaa [------] tg [------] gatt [-] tattttaagaatcctaaac [--------] gga [-----] aaaaatc [---------] atgggttaatcc [--] gggacaaccatcaacatcgactgc-----aaa [-------] accagatcgattc [--] ggcaag [-] aagacaat [------] gctgt [-] gtgtttggtg [-------] ggaccagaaa [----------] gatg [----tgg----------] tgtaccacgagctcctaaaacct [------] ggtgaaaccgtcaatgc [--------] tggt [--------] cac [------------------------] tatga [-------] ac [-] aa [----] caaa [-------] tgat [-] aaa [-------] tttga [-----] acc [-----] atgca [-------------------------------------------------------] ttgat [-----] c [-] gagaaac [------] gaccagaatggaccagaaga [cac--] gacaa [-] ggt [-] aattc [-] tggtccatg [-----] acaat [---------] gca [-] cctg [-------] cacac [-] aaagcaaaacgg [-------] gttcagg [------] atgcaatcaa [-----] aaca [------------] cttggctgggagctgcta [---] ccccacccgct [-] gtattcacc [-] agactt [---] ggctcct
1221338202_NLCU01000810_38222_39013_Teleopsis_dalmanni              tgggtgcc [--------] atattaa [-----] ttg [-----------------------------------------------------------------------------------------] aa [-] tgaaagacagatggaaaa [-] ccgaaaaaacacctg [tgaaat---------] tttgttt [-] caaag [--------] aca [-------] cgaaaga [aaat------c-] ggttt [---------] tgcatc [--------] ggattgttactggcga [----] tga [-------------------------------------------------] aaaa [------] tg [------] gatt [-] tattttaagaatcctaaac [--------] gga [-----] aaaaatc [---------] atgggttaatcc [--] gggacaaccatcaacatcgactgc-----aaa [-------] accagatcgattc [--] ggcaag [-] aagacaat [------] gctgt [-] gtgtttggtg [-------] ggaccagaaa [----------] gatg [----tgg----------] tgtaccacgagctcctaaaacct [------] ggtgaaaccgtcaatgc [--------] tggt [--------] cac [------------------------] tatga [-------] ac [-] aa [----] caaa [-------] tgat [-] aaa [-------] tttga [-----] acc [-----] atgca [-------------------------------------------------------] ttgat [-----] c [-] gagaaac [------] gaccagaatggaccagaaga [cac--] gacaa [-] ggt [-] aattc [-] tggtccatg [-----] acaat [---------] gca [-] cctg [-------] cacac [-] aaagcaaaacgg [-------] gttcagg [------] atgcaatcaa [-----] aaca [------------] cttggctgggagctgcta [---] ccccacccgct [-] gtattcacc [-] agactt [---] ggctcct
1221311383_NLCU01019581_39252_40250_Teleopsis_dalmanni              tgggtgcc [--------] acatgaa [-----] ttg [-----------------------------------------------------------------------------------------] aa [-] tgaaagacagatggaaaa [-] ccgaaaaaacacttg [cgaaat---------] tttgctt [-] caaag [--------] aca [-------] cgaaaga [aaat------c-] ggttt [---------] tgcatt [--------] ggattgttactggcga [----] tga [-------------------------------------------------] aaaa [------] tg [------] gatt [-] taattcaagaattctaaac [--------] gga [-----] aaaaatc [---------] atgggttaatcc [--] gggacaaccatcaacatcgactgc-----aaa [-------] accagatcgattc [--] ggcaag [-] aagacaat [------] gctgt [-] gtgtttggtg [-------] ggaccagaaa [----------] ggtg [----tgg----------] tgtaccacgagctcctaaaacct [------] ggtgaaaccgtcaatgc [--------] tggt [--------] cgc [------------------------] tatga [-------] ac [-] aa [----] caaa [-------] tgat [-] aaa [-------] tttga [-----] acc [-----] atgca [-------------------------------------------------------] ttgat [-----] c [-] gagaaac [------] gaccagaatgggccagaaga [cac--] ggcaa [-] ggt [-] aattc [-] tgctccatg [-----] acaat [---------] gca [-] cctg [-------] cacac [-] aaagcaaaacgg [-------] gttcagg [------] atgcaatcaa [-----] aaca [------------] cttggctgggagctgcta [---] ccccacccgcc [-] gtattcacc [-] agactt [---] ggctcct
1221338177_NLCU01000835_c54561_53557_Teleopsis_dalmanni             tgcgtgcc [--------] acatgaa [-----] ttg [-----------------------------------------------------------------------------------------] aa [-] tgaaagacagatggaaaa [-] ccgaaaaaacacttg [tgaaat---------] tttgctt [-] caaag [--------] aca [-------] cgaaaga [aaat------c-] ggttt [---------] tgcatc [--------] ggattgttgctggcga [----] tga [-------------------------------------------------] aaaa [------] tg [------] gatt [-] tattttaggaatcctaaac [--------] gga [-----] aaaaatc [---------] atgggttaatcc [--] gggacaaccatcaacatcgactgc-----aaa [-------] accagatcgattc [--] ggcaag [-] aagacaat [------] gctgt [-] gtgtttggtg [-------] gggccagaaa [----------] ggtt [----tgg----------] tgtaccacgagctcctaaaacct [------] ggtgaaaccgtcaatgc [--------] tggt [--------] cgt [------------------------] tataa [-------] ac [-] aa [----] caaa [-------] tgat [-] aaa [-------] tttga [-----] acc [-----] atgca [-------------------------------------------------------] ttgat [-----] c [-] gagaaac [------] gaccagaatgggccagaaga [cac--] ggcaa [-] ggt [-] aattc [-] tgctccatg [-----] acaat [---------] gca [-] cctg [-------] cacac [-] aaagcaaaacgg [-------] gttcagg [------] atgcaatcaa [-----] aaca [------------] cttggctggaagctgcta [---] ccccatccgcc [-] gtattcacc [-] agactt [---] ggctcct
1221312009_NLCU01018955_c7795_7073_Teleopsis_dalmanni               tgggtgcc [--------] acatgaa [-----] ttg [-----------------------------------------------------------------------------------------] aa [-] tgaaagacagatggaaaa [-] ccaaaaaaacacttg [taaaat---------] tttgctt [-] caaag [--------] aca [-------] cgaaaga [aaat------c-] ggttt [---------] tgcatc [--------] ggattgttactggcga [----] tga [-------------------------------------------------] aaaa [------] tg [------] gatt [-] tattttaagaatcctaaac [--------] gga [-----] aaaaatc [---------] atgggttaatcc [--] gggacaaccatcaacatcgactgc-----aaa [-------] accagatcgattc [--] ggcaag [-] aaggcaat [------] gctgt [-] gtgtttggtg [-------] agaccagaaa [----------] ggtg [----tgg----------] tgtaccacgagcttctaaaacct [------] ggtgaaaccgtcaatgc [--------] tggt [--------] cgc [------------------------] tatga [-------] ac [-] aa [----] caaa [-------] tgat [-] aaa [-------] tttga [-----] acc [-----] atgca [-------------------------------------------------------] ttgat [-----] c [-] gagaaac [------] gaccagaatgggccagaaga [cac--] ggcaa [-] ggt [-] aattc [-] tgctccatg [-----] acaat [---------] gca [-] cctg [-------] cacac [-] aaatcaaaacgg [-------] gttaagg [------] atgcaatcaa [-----] aaca [------------] cttggctgggagctgcta [---] ccccacccgcc [-] gtattcacc [-] agactt [---] ggctcct
1221306590_NLCU01024200_c27541_26507_Teleopsis_dalmanni             tgggtgcc [--------] acatgta [-----] ttg [-----------------------------------------------------------------------------------------] aa [-] tgaaagacagatggaaaa [-] ccgaaaaaacacttg [tgaaat---------] tttgctt [-] caaag [--------] aca [-------] cgaaaga [aaat------c-] ggttt [---------] tgcatc [--------] ggattgttactggcta [----] tga [-------------------------------------------------] aaaa [------] tg [------] gatt [-] tattttaagaatcctaaac [--------] gga [-----] aaaaatc [---------] atgggttaatcc [--] gggacaaccatcaacatcgactgc-----aaa [-------] accagatcgattc [--] ggcaag [-] aagacaat [------] gctgt [-] gtgtttggtg [-------] ggaccagaaa [----------] ggtg [----tgg----------] tgtaccacgagctcgtaaaatct [------] gatgaaaccgtcaatgt [--------] tggt [--------] cgc [------------------------] tatga [-------] ac [-] aa [----] caaa [-------] tgat [-] aaa [-------] tttga [-----] acc [-----] atgca [-------------------------------------------------------] ttgat [-----] c [-] gagaaac [------] gaccataatgggccagaaga [cac--] ggcaa [-] ggt [-] aattc [-] tgctccatg [-----] acaat [---------] gca [-] cctg [-------] cacac [-] aaagcaaaatgg [-------] gttcagg [------] atgcagtcaa [-----] aaca [------------] cttggctgggagctgcta [---] cccaacccgct [-] gtattcacc [-] agactt [---] ggctcct
1221308432_NLCU01022358_23103_24143_Teleopsis_dalmanni              tgggtgcc [--------] acatgaa [-----] ttg [-----------------------------------------------------------------------------------------] aa [-] tgaaagacagatggaaaa [-] ccgaaaaaacacttg [tgaaat---------] tttgctt [-] caaag [acg--aaa] aca [-------] cgaaaga [aaat------c-] ggttt [---------] tgcatc [--------] ggattgttactggcga [----] tga [-------------------------------------------------] aaaa [------] tg [------] gatt [-] tattttaagaatcctaaac [--------] gga [-----] aaaaatc [---------] atgggttaatcc [--] gggacaaccatcaacatcgactgc-----aaa [-------] accagatcgattc [--] agcaag [-] aagacaat [------] gctgt [-] gtgtttggtg [-------] ggaccagaaa [----------] ggtg [----tgg----------] tgtaccacgagctcctaaaacct [------] ggtgaaaccgtcaatgc [--------] tggt [--------] cgc [------------------------] tatga [-------] ac [-] aa [----] caaa [-------] tgat [-] aaa [-------] tttga [-----] acc [-----] atgca [-------------------------------------------------------] ttgat [-----] c [-] gagaaac [------] gaccagaatgggccagaaga [cac--] ggcaa [-] ggt [-] aattc [-] tgctccatg [-----] acaat [---------] gca [-] cctt [-------] cacac [-] aaagcaaaacgg [-------] attcagg [------] atgtaatcaa [-----] aaca [------------] cttggctgggagctgcta [---] ccccacccgcc [-] gtattcacc [-] agactt [---] ggctcct
1221330775_NLCU01006010_c6721_5756_Teleopsis_dalmanni               taagtgcc [--------] acatgaa [-----] ttg [-----------------------------------------------------------------------------------------] aa [-] tgaaagacagatggaaaa [-] ccgaaaaaacacttg [tgaaat---------] tttgctt [-] caaag [--------] aca [-------] cgaaaga [aaat------c-] ggttt [---------] tgcatc [--------] gtattgttactggcga [----] tga [-------------------------------------------------] aaaa [------] tg [------] gatt [-] tattttaagaatcctaaac [--------] gga [-----] aaaaatc [---------] atgggttaatcc [--] gggacaaccattaacatcgactgc-----aaa [-------] accagatcgattc [--] ggcaag [-] aagacaat [------] gctgt [-] gtgtttggtg [-------] ggaccagaaa [----------] ggtg [----tgg----------] tgtaccacgagctcctaaaacct [------] ggtaaaaccgtcaatgc [--------] tggt [--------] cgc [------------------------] tatga [-------] ac [-] aa [----] caaa [-------] tgat [-] aaa [-------] tttga [-----] act [-----] atgca [-------------------------------------------------------] ttgat [-----] c [-] gaaaaac [------] gaccagaatgggccagaaga [cac--] ggcaa [-] ggt [-] aattc [-] tgctccatg [-----] acaat [---------] gca [-] cctg [-------] cacac [-] aaagaaaaacgg [-------] gttcagg [------] atgcaattaa [-----] aaca [------------] cttggctgggagctgcta [---] ccccacccgct [-] gtattcacc [-] agactt [---] ggctcct
1221306475_NLCU01024315_c23282_22335_Teleopsis_dalmanni             taagtgcc [--------] acatgaa [-----] ttg [-----------------------------------------------------------------------------------------] aa [-] tgaaagacagatggaaaa [-] ccgaaaaaacacttg [tgaaat---------] tttgctt [-] caaag [--------] aca [-------] cgaaaga [aaat------c-] ggttt [---------] tgcatc [--------] gtattgttactggcga [----] tga [-------------------------------------------------] aaaa [------] tg [------] gatt [-] tattttaagaatcctaaac [--------] gga [-----] aaaaatc [---------] atgggttaatcc [--] gggacaaccattaacatcgactgc-----aaa [-------] accagatcgattc [--] ggcaag [-] aagacaat [------] gctgt [-] gtgtttggtg [-------] ggaccagaaa [----------] ggtg [----tgg----------] tgtaccacgagctcctaaaacct [------] ggtaaaaccgtcaatgc [--------] tggt [--------] cgc [------------------------] tatga [-------] ac [-] aa [----] caaa [-------] tgat [-] aaa [-------] tttga [-----] act [-----] atgca [-------------------------------------------------------] ttgat [-----] c [-] gaaaaac [------] gaccagaatgggccagaaga [cac--] ggcaa [-] ggt [-] aattc [-] tgctccatg [-----] acaat [---------] gca [-] cctg [-------] cacac [-] aaagaaaaacgg [-------] gttcagg [------] atgcaattaa [-----] aaca [------------] cttggctgggagctgcta [---] ccccacccgct [-] gtattcacc [-] agactt [---] ggctcct
1221306641_NLCU01024149_c35941_34976_Teleopsis_dalmanni             taagtgcc [--------] acatgaa [-----] ttg [-----------------------------------------------------------------------------------------] aa [-] tgaaagacagatggaaaa [-] ccgaaaaaacacttg [tgaaat---------] tttgctt [-] caaag [--------] ata [-------] cgaaaga [aaat------c-] ggttt [---------] tgcatc [--------] gtattgttactggcga [----] tga [-------------------------------------------------] aaaa [------] tg [------] gatt [-] tattttaagaatcctaaac [--------] gga [-----] aaaaatc [---------] atgggttaatcc [--] gggacaaccattaatatcgactgc-----aaa [-------] accagatcgattc [--] ggcaag [-] aagacaat [------] gctgt [-] gtgtttggtg [-------] ggaccagaaa [----------] ggtg [----tgg----------] tgtaccacgagctcgtaaaacct [------] ggtgaaaccgtcaatgc [--------] tggt [--------] cgc [------------------------] tatga [-------] ac [-] aa [----] caaa [-------] tgat [-] aaa [-------] tttga [-----] act [-----] atgca [-------------------------------------------------------] ttgat [-----] c [-] gaaaaac [------] gaccagaatgggccagaaga [cac--] ggcaa [-] ggt [-] aattc [-] tgctccatg [-----] acaat [---------] gca [-] cctg [-------] cacac [-] aaagaaaaacgg [-------] gttcagg [------] atgcaattaa [-----] aaca [------------] cttggctgggagctgcta [---] ccccacccgct [-] gtattcacc [-] agactt [---] ggctcct
1221330287_NLCU01006498_245342_246376_Teleopsis_dalmanni            tgggtgcc [--------] acatgaa [-----] ttg [-----------------------------------------------------------------------------------------] aa [-] tgtaagacagatggaaaa [-] ccgaaaaaacacttg [tgaaat---------] tttgctt [-] caaag [--------] aca [-------] cgaaaga [aaat------c-] ggttt [---------] tgcatc [--------] cgattgttactggcga [----] tga [-------------------------------------------------] aaaa [------] tg [------] gatt [-] tattttaagaatcctaaat [--------] gga [-----] aaatatc [---------] atgggttaatcc [--] gggacaaccatcaacatcgactgc-----aaa [-------] accagatcgattc [--] ggcaag [-] aagacaat [------] gctgt [-] gtgtttggtg [-------] ggaccagaaa [----------] gatg [----tgg----------] tgtaccacgagctcctaaaacct [------] ggtgaacccgtcaatgc [--------] tggt [--------] cgc [------------------------] tatga [-------] ac [-] aa [----] caaa [-------] tgat [-] aaa [-------] tttga [-----] acc [-----] atgca [-------------------------------------------------------] ttgat [-----] c [-] gagaaat [------] gatcagaatgagccagaaga [cac--] ggcaa [-] ggt [-] aattc [-] tgctccatg [-----] acaat [---------] gca [-] cctg [-------] cacac [-] aaagcaaaacgg [-------] gttcagg [------] atgcaatcaa [-----] aaca [------------] cttagctgggagctgcta [---] ccccacccgct [-] gtattcacc [-] agactt [---] ggctcct
1221313152_NLCU01018108_c67963_66929_Teleopsis_dalmanni             tgggtgcc [--------] acatgaa [-----] ttg [-----------------------------------------------------------------------------------------] aa [-] tgaaagacagatggaaaa [-] ccgaaaaaacacttg [tgaaat---------] tttgctt [-] caaag [--------] acc [-------] cgaaaga [aaat------c-] ggttt [---------] tgcatc [--------] ggattgttactggcga [----] tga [-------------------------------------------------] aaaa [------] tg [------] gatt [-] tattttaagaatcctaaaa [--------] gga [-----] aaaaatc [---------] atgggttaatct [--] gagacaaccatcaacatcgactgc-----aaa [-------] accagatcgattc [--] ggcaag [-] aagacaat [------] gctgt [-] gtgtttggtg [-------] ggaccagaaa [----------] ggcg [----tgg----------] tgtaccacgagctcctaaaacct [------] ggtgaaaccgtcaatgc [--------] tggt [--------] cgc [------------------------] tatga [-------] ac [-] aa [----] caaa [-------] tgat [-] aaa [-------] tttga [-----] acc [-----] atgca [-------------------------------------------------------] ttgat [-----] c [-] gagaaac [------] gaccagaatgggccagaaga [cac--] ggcaa [-] ggt [-] aattc [-] tgctccatg [-----] acaat [---------] cca [-] cctg [-------] cacac [-] aaagcaaaatgg [-------] gttcagg [------] atgcaatcaa [-----] aaca [------------] cttggctggaagctgcta [---] ccccacccgct [-] gtattcacc [-] agactt [---] ggctcct
1221339033_NLCU01000106_c410360_409338_Teleopsis_dalmanni           tgggtgcc [--------] acatgaa [-----] ttg [-----------------------------------------------------------------------------------------] aa [-] tgaaagacagatggaaaa [-] ccgaaaaaacacttg [tgaaat---------] tttgctt [-] caaag [--------] aca [-------] cgaaaga [aaat------c-] ggttt [---------] tgcatc [--------] ggattgttactggcga [----] tga [-------------------------------------------------] aaaa [------] tg [------] gatt [-] tattttaagaatcctaaac [--------] gga [-----] aaaaatc [---------] atgggttaatcc [--] gggacaaccatcaacatcgactgc-----aaa [-------] accagatcgattc [--] ggcaag [-] aagacaat [------] gctgt [-] gtgtttggtg [-------] ggaccagaaa [----------] ggtg [----tgg----------] tgtaccacgagctcctaaaacct [------] ggtgaaaccgtcaatgc [--------] tggt [--------] cgc [------------------------] tatga [-------] ac [-] aa [----] caaa [-------] tgat [-] aaa [-------] tttga [-----] acc [-----] atgca [-------------------------------------------------------] ttgat [-----] c [-] gagaaac [------] gaccagaatgtgccagaaga [cac--] ggcaa [-] ggt [-] aattc [-] tgctccatg [-----] acaat [---------] gca [-] cctg [-------] cacac [-] aaagcaaaacgg [-------] gttcagg [------] atgcaatcaa [-----] aaca [------------] cttggctggtag------ [---] ------ccgcc [-] gtattcacc [-] agactt [---] ggctcct
1221306662_NLCU01024128_17446_18240_Teleopsis_dalmanni              tgggtgcc [--------] acatgaa [-----] ttg [-----------------------------------------------------------------------------------------] aa [-] tgaaagacagatggaaaa [-] ccgaaaaaacacttg [tgaaat---------] tttgctt [-] caaag [--------] aca [-------] cgaaaga [aaat------c-] ggttt [---------] tgcatc [--------] ggattgttactggcga [----] tga [-------------------------------------------------] aaaa [------] tg [------] gatt [-] tattttaagaatcctaaac [--------] gga [-----] aaaaatc [---------] atggattaatcc [--] gggacaaccatcaacatcgactgc-----aaa [-------] accagatcgattc [--] ggcaag [-] aagacaat [------] gctgt [-] gtgtttggtg [-------] ggaccagaaa [----------] agtg [----tgg----------] tgtaccacgagctcctaaaacct [------] ggtgaaaccgtcaatgc [--------] tggt [--------] cgc [------------------------] tatga [-------] ac [-] aa [----] caaa [-------] tgat [-] aaa [-------] tttga [-----] acc [-----] atgca [-------------------------------------------------------] ttgat [-----] c [-] gagaaac [------] gaccagaatgggccagaaga [cac--] ggcaa [-] ggt [-] aattc [-] tgctcaatg [-----] acaat [---------] gca [-] ccag [-------] cacac [-] aaagcaaaacga [-------] gttcagg [------] atgccaataa [-----] gtca [????????????] ?????????????????? [???] ??????????? [?] ????????? [?] ?????? [???] ???????
1221306556_NLCU01024234_9155_9898_Teleopsis_dalmanni                tgggtgcc [--------] acatgaa [-----] ttg [-----------------------------------------------------------------------------------------] aa [-] tgaaagacagatgggaaa [-] ccgaaaaaacacttg [tgaaac---------] tttgctt [-] caaag [--------] aca [-------] cgaaaga [aaat------c-] ggttt [---------] tgcatc [--------] ggattgttactggcga [----] tga [-------------------------------------------------] aaaa [------] tg [------] gatt [-] tattttaagaatcctaaac [--------] gga [-----] aaaaaac [---------] atgggttaatcc [--] gggacaaccatcaacatcgactga-----aaa [-------] accaaatcgattc [--] ggcaag [-] aagacaat [------] gctgt [-] gtgtttggtg [-------] ggaccagaaa [----------] ggtg [----tgg----------] tgtaccacgagctcctaaaacct [------] ggtgaaaccgtcaatgc [--------] tggt [--------] cgc [------------------------] tatga [-------] ac [-] aa [----] caaa [-------] tgat [-] aaa [-------] tttga [-----] acc [-----] atgta [-------------------------------------------------------] tcgat [-----] c [-] aagaaac [------] gaccagattgggccagaaga [cac--] ggcaa [-] ggt [-] aatga [-] caatgcac? [?????] ????? [?????????] ??? [?] ???? [???????] ????? [?] ???????????? [???????] ??????? [??????] ?????????? [?????] ???? [????????????] ?????????????????? [???] ??????????? [?] ????????? [?] ?????? [???] ???????
1221307168_NLCU01023622_c55023_53989_Teleopsis_dalmanni             tgggtgcc [--------] acatgaa [-----] tta [-----------------------------------------------------------------------------------------] aa [-] tgaaagacagatggaaaa [-] ccgaaaaaacacttg [tgaaat---------] tttgttt [-] caaag [--------] aca [-------] cgaaaga [aaat------c-] ggttt [---------] tgcatc [--------] ggattgttactggcga [----] tga [-------------------------------------------------] aaaa [------] tg [------] gatt [-] tattttaagaatcctaaac [--------] gga [-----] aaaaatc [---------] atgggttaaccc [--] gggacaaccatcaacatcgattgc-----aag [-------] cccagatcgattc [--] ggcaag [-] aagacaat [------] gctgt [-] gtgtttggtg [-------] ggatcagaaa [----------] gttg [----tgg----------] tgtaccactagctcctaaaacct [------] ggtgaaaccgtcaattc [--------] tagt [--------] cgc [------------------------] catga [-------] ac [-] aa [----] caaa [-------] tgat [-] aaa [-------] tttga [-----] acc [-----] atgca [-------------------------------------------------------] ttgat [-----] c [-] gagaaac [------] gaccagaatgggccagaaga [cac--] ggcaa [-] ggt [-] aattc [-] tgctccata [-----] ataat [---------] gca [-] cctg [-------] cacac [-] aaagcaaaacgg [-------] attcagg [------] atgcaatcaa [-----] aaca [------------] cttggctgggagctgcta [---] ccccacccgcc [-] gtattcacc [-] agactt [---] ggctcct
1221328713_NLCU01007749_c7234_6200_Teleopsis_dalmanni               tgggtgcc [--------] acatgaa [-----] tta [-----------------------------------------------------------------------------------------] aa [-] tgaaagacagatggaaaa [-] ccgaaaaaacacttg [tgaaat---------] tttgttt [-] caaag [--------] aca [-------] cgaaaga [aaat------c-] ggttt [---------] tgcatc [--------] ggattgttactggcga [----] tga [-------------------------------------------------] aaaa [------] tg [------] gatt [-] tattttaagaatcctaaac [--------] gga [-----] aaaaatc [---------] atgggttaaccc [--] gggacaaccatcaacatcgattgc-----aag [-------] cccagatcgattc [--] ggcaag [-] aagacaat [------] gctgt [-] gtgtttggtg [-------] ggatcagaaa [----------] gttg [----tgg----------] tgtaccactagctcctaaaacct [------] ggtgaaaccgtcaattc [--------] tagt [--------] cgc [------------------------] catga [-------] ac [-] aa [----] caaa [-------] tgat [-] aaa [-------] tttga [-----] acc [-----] atgca [-------------------------------------------------------] ttgat [-----] c [-] gagaaac [------] gaccagaatgggccagaaga [cac--] ggcaa [-] ggt [-] aattc [-] tgctccata [-----] ataat [---------] gca [-] cctg [-------] cacac [-] aaagcaaaacgg [-------] attcagg [------] atgcaatcaa [-----] aaca [------------] cttggctgggagctgcta [---] ccccacccgcc [-] gtattcacc [-] agactt [---] ggctcct
1221311646_NLCU01019318_c28959_28201_Teleopsis_dalmanni             tgggtgcc [--------] acatgaa [-----] ttg [-----------------------------------------------------------------------------------------] aa [-] tgaaagacagatggaaaa [-] ccgaaaaaacatttg [tgaaat---------] tttgctt [-] caagg [--------] aca [-------] cgaaaga [aaat------c-] ggttt [---------] tgcatc [--------] ggattgttactggcga [----] tga [-------------------------------------------------] aaaa [------] tg [------] gatt [-] tattttaaatatcctaaac [--------] gga [-----] aaaaatc [---------] atgggttaatcc [--] gggacaaccatcaacatcgacggc-----aaa [-------] accagatcgattc [--] ggcaag [-] aagacaat [------] gctgt [-] gtgtttggta [-------] ggcccagaaa [----------] ggtg [----tgg----------] tgtaccacgagctcctaaaatct [------] ggtaaaaccgtcaatgc [--------] tggt [--------] cgc [------------------------] tatga [-------] ac [-] aa [----] caaa [-------] tgat [-] aaa [-------] tttga [-----] acc [-----] atgca [-------------------------------------------------------] ttaat [-----] c [-] gagaaac [------] gaccagaatgggccagaaga [cac--] ggcaa [-] ggt [-] aattc [-] tactccatg [-----] acaat [---------] gca [-] tctg [-------] ca??? [?] ???????????? [???????] ??????? [??????] ?????????? [?????] ???? [????????????] ?????????????????? [???] ??????????? [?] ????????? [?] ?????? [???] ???????
1221306853_NLCU01023937_c13556_12537_Teleopsis_dalmanni             tgggtgcc [--------] acatgaa [-----] ttg [-----------------------------------------------------------------------------------------] aa [-] tgaaagacagatggaaaa [-] ccgaaaaaacacttg [tgaaat---------] tttgctt [-] caaag [--------] aca [-------] cgaaaga [aaat------c-] ggttt [---------] tgaatc [--------] ggattgttactggcga [----] tga [-------------------------------------------------] aaaa [------] tg [------] gatt [-] tattttaagaatcctaaac [--------] gaa [-----] aaaaatc [---------] atgggttaatcc [--] gggacaaccatcaacatcgactgc-----aaa [-------] accagatcgattc [--] ggcaag [-] aagacaat [------] gctgt [-] gtgtttggtg [-------] gaaccagaaa [----------] ggtg [----tgg----------] tgtaccacgagctcctaaaacct [------] ggtgaaaccatcaatgc [--------] tggt [--------] cgc [------------------------] tatga [-------] ac [-] aa [----] caaa [-------] tgat [-] aaa [-------] tttga [-----] acc [-----] atgca [-------------------------------------------------------] ttgat [-----] c [-] gagaaac [------] gaccagaatgggccagaaga [cac--] agcaa [-] ggt [-] aattc [-] tgctccatg [-----] acaat [---------] gca [-] cctg [-------] cacac [-] aaagcaaaacgg [-------] gtttagg [------] atgcaatcaa [-----] aaca [------------] cttggctgggagctgcta [---] ccccacccgct [-] gtattcacc [-] agtctt [---] ggctcct
1221306777_NLCU01024013_300300_301196_Teleopsis_dalmanni            tgggcgac [--------] acatgaa [-----] ttg [-----------------------------------------------------------------------------------------] aa [-] tgaaagacagatggaaaa [-] ccgaaaaaacacttg [tgaaat---------] tttgctt [-] caaag [--------] aca [-------] cgaaaga [aaat------c-] ggttt [---------] tgcatc [--------] agattgttactggcga [----] tga [-------------------------------------------------] aaaa [------] tg [------] gatt [-] tattttaagaatcctaaac [--------] gga [-----] aaaaatc [---------] atgggctaatcc [--] gggacaaccatcaacatcgactga-----aaa [-------] accagatcgattc [--] ggcaag [-] aagacaat [------] gctgt [-] gtgtttggtg [-------] ggaccagaaa [----------] ggtg [----tgg----------] tgtaccacgagctcctaaaacct [------] agtgaaaccgtcaatgc [--------] tggt [--------] cgc [------------------------] tatga [-------] ac [-] aa [----] taaa [-------] tgat [-] aaa [-------] tttga [-----] acc [-----] atgca [-------------------------------------------------------] ttgat [-----] c [-] gagaaac [------] gaccagaatgggccagaaga [cac--] cgcaa [-] ggc [-] aattc [-] tgctccatg [-----] acaat [---------] gca [-] cctg [-------] cacac [-] aaagcaaaacgg [-------] gttcagg [------] atgcaatcaa [-----] aaca [------------] cttgactaggagctgcta [---] ccccacgcgcc [-] gtattcacc [-] agattt [---] ggctcct
1221312361_NLCU01018603_c115664_114630_Teleopsis_dalmanni           tgggtgcc [--------] aaatgaa [-----] ttg [-----------------------------------------------------------------------------------------] aa [-] tgaaagacagatggaaaa [-] ccg-aaaaacacttg [tgaaat---------] tttgctt [-] caaag [--------] aca [-------] cgaaaga [aaat------c-] ggttt [---------] tgcatc [--------] ggattgttactggcga [----] tga [-------------------------------------------------] aaaa [------] tg [------] gatt [-] tattttaagaatcctaaac [--------] gga [-----] aaaaatc [---------] atgggttaatcc [--] gggacaaccatcaacatcgactgc-----aaa [-------] accagatcgattc [--] ggcaag [a] aaaacaat [------] gctgt [-] gtgtttggtg [-------] ggaccagaaa [----------] ggtg [----tgg----------] tgtaccacgagctcctaaaacct [------] ggtgaaaccattaatgc [--------] tggt [--------] cgc [------------------------] tatga [-------] ac [-] aa [----] caaa [-------] tgat [-] aaa [-------] tttga [-----] acc [-----] atgca [-------------------------------------------------------] ttgat [-----] c [-] gagaaac [------] gaccagaatgggccagaaga [cac--] ggcaa [-] ggc [-] aattc [-] tgctccatg [-----] acaat [---------] gca [-] cctg [-------] cacac [-] aaagcaaaacgg [-------] gttcagg [------] atgcaatcaa [-----] aaca [------------] cttggctggaagctgcta [---] ccccacccgcc [-] gtattcacc [-] agactt [---] ggctcct
1221306545_NLCU01024245_c72488_71676_Teleopsis_dalmanni             tgggtgtc [--------] acatgaa [-----] ttg [-----------------------------------------------------------------------------------------] aa [-] tgaaagacagatggaaaa [-] cagaaaaaacagttg [tgaaat---------] tttgctt [-] caaag [--------] aca [-------] cgaaaga [aaat------c-] ggttt [---------] tgcatc [--------] ggattgttactggcga [----] tga [-------------------------------------------------] aaaa [------] tg [------] tatt [-] tattttaagaatcgtaaac [--------] gga [-----] aaaaatc [---------] atgggttaatcc [--] gggacaaccatcaacatcgactgc-----aaa [-------] accagatcgattc [--] ggcaag [-] aaaacaat [------] gctgt [-] gtgtttggtg [-------] ggaccagaaa [----------] ggtg [----tgg----------] tgtactacgagctccttaaacct [------] gatgaaaccgtcaatga [--------] tggt [--------] cgc [------------------------] tatga [-------] ac [-] aa [----] caaa [-------] tgat [-] aaa [-------] tttga [-----] acc [-----] atgca [-------------------------------------------------------] ttgat [-----] c [-] gagaaac [------] gaccagaatgggccagaaga [cac--] ggcaa [-] ggt [-] aattc [-] tgctccatg [-----] acaat [---------] gca [-] cctg [-------] cacac [-] aaagcaaaacga [-------] gttcagg [------] atgcaatcaa [-----] aaca [------------] cttggctggg-------- [---] ---------cc [-] gtattc??? [?] ?????? [???] ???????
1221339111_NLCU01000031_27754_28632_Teleopsis_dalmanni              tgggtgcc [--------] acatgaa [-----] ttg [-----------------------------------------------------------------------------------------] aa [-] tgaaagacagatggaaaa [-] ccgaaaaaacacttg [tgaaat---------] tttgctt [-] caaag [--------] aca [-------] cgaaaga [taat------c-] ggttt [---------] tgcatc [--------] ggattgttactggcga [----] tga [-------------------------------------------------] aaaa [------] tg [------] gatt [-] tattttaagaatcctaaac [--------] gga [-----] aaaaatc [---------] atgggttaatcc [--] gggacaaccatcaacatcgactgc-----aaa [-------] accagatagattc [--] ggcaag [-] aagacaat [------] gctgt [-] gtgtttggtg [-------] ggaccagaaa [----------] ggtg [----tgg----------] tgtaccacgagcttctaaaacct [------] ggtgaaaccatcaatgc [--------] tggt [--------] cgc [------------------------] tatga [-------] ac [-] aa [----] caaa [-------] tgat [-] aaa [-------] tttga [-----] acc [-----] atgca [-------------------------------------------------------] ttgaa [-----] c [-] gagaaac [------] gaccagaatgggccagaaga [cac--] ggcaa [-] ggt [-] aattc [-] tgctccatg [-----] acaat [---------] gca [-] tctg [-------] cacac [-] aaagcaaaacgg [-------] gttcagg [------] atgcaatcaa [-----] aaca [------------] cttggctgggagctgcta [---] ccccacctgcc [-] gtattcacc [-] agactt [---] ggctcct
1221312009_NLCU01018955_30071_31039_Teleopsis_dalmanni              tgggtgcc [--------] acatgaa [-----] ttg [-----------------------------------------------------------------------------------------] aa [-] tgaaagacagatggaaaa [-] ccgaaaaaacacttg [tataat---------] tttgctt [-] caaag [--------] aca [-------] cgaaaga [aaat------c-] ggttt [---------] tgcatc [--------] ggattgttactggcga [----] tga [-------------------------------------------------] aaaa [------] tg [------] gatt [-] tattttaagaatcctaaat [--------] gga [-----] aaaaatc [---------] atgggttaatcc [--] gggacaaccatcaacatcgactgc-----aaa [-------] accagatcgattc [--] ggcaag [-] aagacaat [------] gctgt [-] gtgtttggtg [-------] ggaccagaaa [----------] ggtg [----tgg----------] tgtaccacgagctcctaaaacct [------] ggtgaaaccgtcaatgc [--------] tggt [--------] cgc [------------------------] tatga [-------] ac [-] aa [----] caaa [-------] tgat [-] aaa [-------] tttga [-----] acc [-----] atgca [-------------------------------------------------------] ttgat [-----] c [-] gagaaac [------] gaccagaatgggccagaaga [cac--] ggcaa [-] ggt [-] aattc [-] tgctccatg [-----] acaat [---------] gca [-] cctg [-------] cacac [-] aaagcaaaacgg [-------] gttaagg [------] atgcaatcaa [-----] aaca [------------] cttggctgggagctgcta [---] ccccacccacc [-] gtattcact [-] agactt [---] ggctcct
1221338824_NLCU01000279_c20174_19245_Teleopsis_dalmanni             tgggtgcc [--------] acatgaa [-----] ttg [-----------------------------------------------------------------------------------------] aa [-] tgaaagacagatggaaaa [-] ccgaaaaaccacttg [tgaaat---------] tttgctt [-] caaag [--------] aca [-------] cgaaaga [aaat------c-] ggttt [---------] tgcatc [--------] ggattgttgctggcga [----] tga [-------------------------------------------------] aaaa [------] tg [------] gatt [-] tattttaagaattctaaac [--------] gga [-----] aaaaatc [---------] atgggttaatcc [--] gggacaaccatcaacatcgactgc-----aaa [-------] accagatcgattc [--] ggcaag [-] aagacaat [------] gctgt [-] gtgtttggtg [-------] ggaccagaaa [----------] ggtg [----tgg----------] tgtaccacgagctcttaaaacct [------] ggtgaaaccgtcaaatc [--------] tggt [--------] cgc [------------------------] tatga [-------] ac [-] aa [----] caaa [-------] tgat [-] aaa [-------] tttta [-----] acc [-----] atgca [-------------------------------------------------------] ttgat [-----] g [-] gagaaac [------] gaccagaatgggccagaaga [cac--] ggcaa [-] ggt [-] aattc [-] tggtccatg [-----] acaat [---------] gca [-] cctg [-------] cacac [-] aaagcaaaacgg [-------] gttcagg [------] atgcaatcaa [-----] aaca [------------] tttggctgggagctgcta [---] ccccacccgcc [-] gtattcacc [-] agactt [---] ggctcct
1221311538_NLCU01019426_c6922_5975_Teleopsis_dalmanni               tgggtgcc [--------] acatgaa [-----] ttg [-----------------------------------------------------------------------------------------] aa [-] tgaaagacagatggaaaa [-] ccgaaaaaccacttg [tgaaat---------] tttgctt [-] caaag [--------] aca [-------] cgaaaga [aaat------c-] ggttt [---------] tgcatc [--------] ggattgttgctggcga [----] tga [-------------------------------------------------] aaaa [------] tg [------] gatt [-] tattttaagaattctaaac [--------] gga [-----] aaaaatc [---------] atgggttaatcc [--] gggacaaccatcaacatcgactgc-----aaa [-------] accagatcgattc [--] ggcaag [-] aagacaat [------] gctgt [-] gtgtttggtg [-------] ggaccagaaa [----------] ggtg [----tgg----------] tgtaccacgagctcttaaaacct [------] ggtgaaaccgtcaaatc [--------] tggt [--------] cgc [------------------------] tatga [-------] ac [-] aa [----] caaa [-------] tgat [-] aaa [-------] tttta [-----] acc [-----] atgca [-------------------------------------------------------] ttgat [-----] g [-] gagaaac [------] gaccagaatgggccagaaga [cac--] ggcaa [-] ggt [-] aattc [-] tggtccatg [-----] acaat [---------] gca [-] cctg [-------] cacac [-] aaagcaaaacgg [-------] gttcagg [------] atgcaatcaa [-----] aaca [------------] tttggctgggagctgcta [---] ccccacccgcc [-] gtattcacc [-] agactt [---] ggcttct
1221323513_NLCU01010813_677_1624_Teleopsis_dalmanni                 tgggtgcc [--------] acatgaa [-----] ttg [-----------------------------------------------------------------------------------------] aa [-] tgaaagacagatggaaaa [-] ccgaaaaaccacttg [tgaaat---------] tttgctt [-] caaag [--------] aca [-------] cgaaaga [aaat------c-] ggttt [---------] tgcatc [--------] ggattgttgctggcga [----] tga [-------------------------------------------------] aaaa [------] tg [------] gatt [-] tattttaagaattctaaac [--------] gga [-----] aaaaatc [---------] atgggttaatcc [--] gggacaaccatcaacatcgactgc-----aaa [-------] accagatcgattc [--] ggcaag [-] aagacaat [------] gctgt [-] gtgtttggtg [-------] ggaccagaaa [----------] ggtg [----tgg----------] tgtaccacgagctcttaaaacct [------] ggtgaaaccgtcaaatc [--------] tggt [--------] cgc [------------------------] tatga [-------] ac [-] aa [----] caaa [-------] tgat [-] aaa [-------] tttta [-----] acc [-----] atgca [-------------------------------------------------------] ttgat [-----] g [-] gagaaac [------] gaccagaatgggccagaaga [cac--] ggcaa [-] ggt [-] aattc [-] tggtccatg [-----] acaat [---------] gca [-] cctg [-------] cacac [-] aaagcaaaacgg [-------] gttcagg [------] atgcaatcaa [-----] aaca [------------] tttggctgggagctgcta [---] ccccacccgcc [-] gtattcacc [-] agactt [---] ggcttct
1221312264_NLCU01018700_c4526_3573_Teleopsis_dalmanni               tgggtgcg [--------] atatgaa [-----] ttg [-----------------------------------------------------------------------------------------] aa [-] tgaaagaaagatggaaaa [-] ccgaaaaaacacttg [tgaaat---------] tttgctt [-] caaag [--------] aca [-------] cgaaaaa [aaat------c-] ggttt [---------] tgcatc [--------] ggattgttactggcga [----] tga [-------------------------------------------------] aaaa [------] tg [------] gatt [-] tattttaagaatcctaaac [--------] gga [-----] aaaaatc [---------] atgggttaatcc [--] gggacaaccatcaacatggactgc-----aaa [-------] accagatcgattc [--] ggcaag [-] aagacaat [------] gctgt [-] gtgtttggtg [-------] ggaccaggaa [----------] ggtg [----tgg----------] tgtaccacgagctcctaaaacct [------] ggtgaaaccgtcaatgc [--------] tggt [--------] cgc [------------------------] tatga [-------] ac [-] aa [----] caaa [-------] tgat [-] aaa [-------] tttga [-----] acc [-----] atgca [-------------------------------------------------------] ttgat [-----] c [-] gagagac [------] gaccagagtgggccagaaga [cac--] ggcaa [-] agt [-] aattc [-] tggtccatg [-----] acaat [---------] gca [-] cctg [-------] cacac [-] aaagcaaaacgg [-------] gttcagg [------] atgcaatcaa [-----] aaca [------------] cttggctgggagctgcta [---] ccctacccgcc [-] gtattcacc [-] agactt [---] ggatcct
1221336023_NLCU01002477_c56146_55115_Teleopsis_dalmanni             tgggtgcc [--------] acatgaa [-----] ttg [-----------------------------------------------------------------------------------------] aa [-] tgaaagacaggtggaaaa [-] ccgaaaaaacactt- [--aaat---------] tttgctt [-] caaag [--------] aca [-------] cgaaaga [aaat------c-] ggttt [---------] tgcatc [--------] ggattgttactggcga [----] tga [-------------------------------------------------] aaaa [------] tg [------] gatt [-] tattttaagaatcctaaac [--------] gga [-----] aaaaatc [---------] atgggttaatcc [--] gggacaaccatcaacatcgacttc-----aaa [-------] accagatcgattc [--] ggcaag [-] aagacaat [------] gctgt [-] gtgtttggtg [-------] ggaccagaaa [----------] ggtg [----tgg----------] tgtaccacgagctcctaaaacct [------] ggtggaaccgtcaatgc [--------] tggt [--------] cgc [------------------------] tatga [-------] ac [-] aa [----] caaa [-------] tgat [-] aaa [-------] tttga [-----] acc [-----] atgca [-------------------------------------------------------] ttgat [-----] c [-] gagaaac [------] gaccagaatgggccagaaga [cac--] ggcca [-] ggt [-] aattc [-] tgctccatg [-----] acaat [---------] aaa [-] cctg [-------] cacac [-] aaagcaaaacag [-------] gctcagg [------] atgcaatcaa [-----] aaca [------------] tttggctgggagctgtta [---] ccccacccgcc [-] atattcacc [-] agactt [---] ggctcct
1221311335_NLCU01019629_c53390_52356_Teleopsis_dalmanni             tgggtgcc [--------] acatgaa [-----] ttg [-----------------------------------------------------------------------------------------] aa [-] tgaaagacagatggaaaa [-] ccgtaaaaacacttg [tgaaat---------] cttgctt [-] caaag [--------] aca [-------] cgaaaga [aaat------t-] ggttt [---------] tgcatc [--------] ggattgttactggaga [----] tat [-------------------------------------------------] aaaa [------] tg [------] gatt [-] tattttaagaatcctaaac [--------] gaa [-----] aaaaatc [---------] atgggttaatcc [--] ggaacaaccatcaacatcgactgc-----aaa [-------] accagatcgattc [--] ggcaag [-] aagacaat [------] gctgt [-] gtggttggtg [-------] ggaccagaaa [----------] ggtg [----tgg----------] tgtaccacgagctcctaaaacct [------] ggtgaaaccgtcaatgc [--------] tggt [--------] cgc [------------------------] tatga [-------] ac [-] aa [----] caaa [-------] tgat [-] aaa [-------] tttga [-----] acc [-----] atgca [-------------------------------------------------------] ttgat [-----] c [-] gagaaac [------] gaccagaatgggccagaaga [cac--] ggcaa [-] ggt [-] aattc [-] tgctccatg [-----] acaat [---------] gca [-] cctg [-------] cacac [-] aaagcaaaacgg [-------] cttcagg [------] atgcaatcaa [-----] aaca [------------] cttggctgggagctgcta [---] ccccacccacc [-] gtattcacc [-] agactt [---] ggctcct
1221332621_NLCU01004775_31737_32759_Teleopsis_dalmanni              tgggtgcc [--------] acatgaa [-----] ttg [-----------------------------------------------------------------------------------------] aa [-] t------------gaaaa [-] ccgaaaaaacacttg [tgaaat---------] tttgctt [-] caaag [--------] aca [-------] cgaaaga [aaat------c-] ggttt [---------] tgcatc [--------] ggattgttactggcgg [----] tga [-------------------------------------------------] aaaa [------] tg [------] gatt [-] cattctaagaatcctaaac [--------] gga [-----] aaaaatc [---------] atgggttaatcc [--] gggacaaccatcaacatcgactcc-----aaa [-------] accagatcgattc [--] ggcaag [-] aagacaat [------] gctgt [-] gtgtttggtg [-------] ggaccagaaa [----------] ggtg [----tgg----------] tgtaccacgagctcctaaaacct [------] ggtgaaaccgtcaatgc [--------] tggt [--------] cgc [------------------------] tatga [-------] ac [-] aa [----] caaa [-------] tgat [-] aaa [-------] tttga [-----] acc [-----] atgca [-------------------------------------------------------] tagat [-----] c [-] gagaaac [------] gaccagaatgggccagaaga [cac--] ggcaa [-] ggt [-] aattc [-] cgctccatg [-----] acaat [---------] gca [-] cctg [-------] cacac [-] aaagcaaaacgg [-------] gttcagg [------] atgcaatcaa [-----] aaca [------------] cttggctgggagctgcta [---] ccccacccgct [-] gtattcacc [-] agacct [---] ggctcct
1221328117_NLCU01008047_2470_3501_Teleopsis_dalmanni                tgggtgcc [--------] acatgaa [-----] ttg [-----------------------------------------------------------------------------------------] aa [-] tggaagacagatggaaaa [-] ccgaaaaaacacttg [tgaaat---------] tttgctt [-] taaag [--------] aca [-------] cgaaaga [aaat------c-] agttt [---------] tccttc [--------] ggattgttactggcga [----] tga [-------------------------------------------------] aaaa [------] tg [------] gatt [-] tattttaagtatcctaaac [--------] gga [-----] aaaaatc [---------] atgggttaatcc [--] gggacaaccatcaacatcgactgc-----aaa [-------] accagatcgattc [--] ggcaag [-] aagacaat [------] gctga [-] gtgtttggtg [-------] ggaccagaaa [----------] ggtg [----tgg----------] tgt---acgagctcctaaaacct [------] ggtgaaaccgtcaatgc [--------] tggt [--------] cgc [------------------------] tatga [-------] ac [-] aa [----] caaa [-------] tgat [-] aaa [-------] tttga [-----] acc [-----] atgca [-------------------------------------------------------] ttgat [-----] c [-] gagaaac [------] gaccagaatgggccagaaga [cac--] ggcaa [-] ggt [-] aattc [-] tgctccatg [-----] acaat [---------] gca [-] cctg [-------] cacac [-] aaagaaaaacgg [-------] gttcagg [------] atgcaatcaa [-----] aaca [------------] cttggctgggagctgcta [---] ccccacccgcc [-] gtattcacc [-] agactt [---] ggctcct
1221306415_NLCU01024375_c204138_203167_Teleopsis_dalmanni           tgggtgcc [--------] acatgaa [-----] ttg [-----------------------------------------------------------------------------------------] aa [-] tgaaagacagatggaaaa [-] ccgaaaaaacacttg [tgaaat---------] tttgctt [-] caaag [--------] aca [-------] cgaaaga [aaat------a-] ggttt [---------] tgcatc [--------] ggattgttactggcga [----] tga [-------------------------------------------------] aaaa [------] tg [------] gatt [-] tattttaagaatcctaaac [--------] gga [-----] aaaaatc [---------] atgggttaatcc [--] aggataaccatcaacatcgactgcaa--aaaa [-------] accagatagattc [--] ggcaag [-] aagacaat [------] gctgt [-] gtgtttggtg [-------] ggaccagaaa [----------] ggtg [----tgg----------] tgtaccactagctcctaaaacct [------] ggtgaaaccgtcaatgc [--------] tggt [--------] cgc [------------------------] tatga [-------] ac [-] aa [----] caaa [-------] tgat [-] aaa [-------] tttga [-----] acc [-----] atgca [-------------------------------------------------------] ttgat [-----] c [-] gagaaac [------] gatcagaatgggccagaaga [cac--] ggcat [-] ggt [-] aattc [-] tgctgcatg [-----] acaat [---------] gca [-] cctg [-------] cacac [-] aaagcagaacgg [-------] gttcatg [------] atgcaatcaa [-----] acca [------------] cttagctgggagctgcta [---] ccccacctgcc [-] ttatttacc [-] agactt [---] ggctcct
1221306429_NLCU01024361_c37926_36913_Teleopsis_dalmanni             tgggtgtc [--------] acatgaa [-----] ttg [-----------------------------------------------------------------------------------------] aa [-] tgaaagacagatggaaaa [-] ccgaaaaaacacttg [tgaaat---------] tttgctt [-] caaag [--------] aca [-------] ctaaaga [aaat------c-] gattt [---------] tgcatc [--------] ggattgttactggcga [----] tga [-------------------------------------------------] aaaa [------] tg [------] gatt [-] tattttaagaatcctaaac [--------] gaa [-----] aaaaatc [---------] atgggttaatcc [--] gggacaaccatcaacatcgactgc-----aaa [-------] accaaatcgattc [--] ggcaag [-] aagacaat [------] gctgt [-] atgtttggtg [-------] ggaccagaaa [----------] ggtg [----tgg----------] tgtaccatgagctattaaaacct [------] ggtgagaccgtcaatgc [--------] tggt [--------] cgc [------------------------] tatga [-------] ac [-] aa [----] caaa [-------] tgat [-] aaa [-------] tttga [-----] acc [-----] atgca [-------------------------------------------------------] ttgat [-----] c [-] gagaaac [------] gaccagaatgggccagaaga [cac--] ggcaa [-] ggt [-] aactc [-] tgctccatg [-----] acaat [---------] gca [-] cctg [-------] cacac [-] aaagcaaaacgg [-------] gttcagg [------] atgcaatcaa [-----] aaca [------------] cttggctgagagctgcta [---] ccccacccgcc [-] gtattcacc [-] agactt [---] ggctctt
1221312024_NLCU01018940_39677_40708_Teleopsis_dalmanni              tgggtgcc [--------] acatgaa [-----] ttg [-----------------------------------------------------------------------------------------] aa [-] tgaaacacagatggaaaa [-] gcgaaaaaacacttg [tgaaat---------] tttgctt [-] aaaag [--------] aca [-------] cgaaaga [aaat------t-] ggttt [---------] tgcatc [--------] ggattgttactggcga [----] taa [-------------------------------------------------] aaaa [------] tg [------] gttt [-] tattttaagaatcataaac [--------] gga [-----] aaaaatc [---------] atgggttaatcc [--] gggacaaccatcaacatcgtctgc-----aaa [-------] accagatcgattc [--] gtcaag [-] aagacaat [------] gctgt [-] gtgtttggtg [-------] ggaccagaaa [----------] ggtg [----tgg----------] tgtaccacgagctcctaaaacct [------] ggtgaaaccgtcaatgc [--------] tcgt [--------] cgc [------------------------] tacga [-------] ac [-] aa [----] caaa [-------] taat [-] aaa [-------] tttaa [-----] acc [-----] atgca [-------------------------------------------------------] ttgat [-----] c [-] gagaaac [------] gaccagaatgggccagaaga [cac--] gacaa [-] ggt [-] aa--- [-] tgctccatg [-----] acaat [---------] gca [-] cctg [-------] cacac [-] aaagcaaaacgg [-------] gttcagg [------] atgcaatcaa [-----] aaca [------------] cttggctgggagctgcta [---] ccccacctgcc [-] gtattcacc [-] agactt [---] ggctcct
1221306821_NLCU01023969_c472463_471711_Teleopsis_dalmanni           tgggtgcc [--------] acatgaa [-----] ttg [-----------------------------------------------------------------------------------------] aa [-] tgaaagacagatggaaaa [-] gcgaaaaaccacttg [tgaaat---------] tttgctt [-] caaag [--------] aca [-------] cgaaaga [aaat------t-] ggttt [---------] tgcatc [--------] ggattgttgctggcga [----] tga [-------------------------------------------------] aaaa [------] tg [------] gttt [-] tattttaagaattctaaac [--------] gga [-----] aaaaatc [---------] atgggttaatcc [--] gggacaaccatcaacatcgtctgc-----aaa [-------] accagatcgattc [--] gtcaag [-] aagacaat [------] gctgt [-] gtgtttggtg [-------] ggaccagaaa [----------] ggtg [----tgg----------] tgtaccacgagctcttaaaacct [------] ggtgaaaccgtcaattc [--------] tggt [--------] cgc [------------------------] tatga [-------] ac [-] aa [----] caaa [-------] tgat [-] aaa [-------] tttta [-----] acc [-----] atgca [-------------------------------------------------------] ttgat [-----] g [-] gagaaac [------] gaccagaatgggccagaaga [cac--] ggcaa [-] ggt [-] aatt- [-] --ctccatg [-----] acaat [---------] gca [-] cctg [-------] cacac [-] aaagcaaaacgg [-------] gttcagg [------] atgcaatcaa [-----] aaca [------------] tttggctgggagctgcta [---] ccccacctgcc [-] gtattcacc [-] agactt [---] ggcttct
Teleopsis_breviscopium_mariner_element_2_2_Tbmar2_2                 tgggtgcc [--------] gcatgag [-----] ttg [-----------------------------------------------------------------------------------------] aa [-] tgaaagacagatggaaaa [-] ccgaaaaaacacttg [tgaaat---------] tttgctt [-] c--ag [--------] aca [-------] cgaaaga [aaat------c-] ggttt [---------] tgcatc [--------] ggattgttactggcga [----] taa [-------------------------------------------------] aaaa [------] tg [------] gatt [-] tattttaagaatcctaaac [--------] gga [-----] aaaaatc [---------] atgggttaatcc [--] gggacaaccatcaacatcgactgc-----aaa [-------] accagatcgattc [--] ggcaag [-] aagacaat [------] gctgt [-] gtgtttggtg [-------] ggaccagaaa [----------] gatg [----tgg----------] tgtactacgagctcctaaaacct [------] ggtgaaaccgtcaatgc [--------] tggt [--------] cgc [------------------------] tatga [-------] ac [-] aa [----] caaa [-------] taat [-] aaa [-------] tttga [-----] acc [-----] ataca [-------------------------------------------------------] ttgat [-----] c [-] gagaaac [------] gaccagaatgggccagaaga [cac--] ggcag [-] ggt [-] aattt [-] tgctcaatg [-----] acaat [---------] gca [-] cctg [-------] cacac [-] aaagcaaaacgg [-------] gttcagg [------] atgcaatcaa [-----] aaca [------------] cttggctgagagttgcta [---] ccccacccgcc [-] ctacacccc [-] cgactt [---] ggcacca
1221333128_NLCU01004390_c4620_3667_Teleopsis_dalmanni               tgggtgcc [--------] acatgaa [-----] ttg [-----------------------------------------------------------------------------------------] aa [-] tgaaagacagatggaaaa [-] ccgaaaaaacacttg [tgaaat---------] tttgctt [-] c--ag [--------] aca [-------] cgaaaga [aaat------c-] ggttt [---------] tgcatc [--------] ggattgttactggcga [----] taa [-------------------------------------------------] aaaa [------] tg [------] gatt [-] tattttaagaatcctaaac [--------] gga [-----] aaaaatc [---------] atgggttaatcc [--] gggacaaccatcaacatcgactgc-----aaa [-------] accagatcgattc [--] ggcaag [-] aagacaat [------] gctgt [-] gtgtttggtg [-------] ggaccagaaa [----------] gatg [----tgg----------] tgtactacgagctcctaaaacct [------] ggtgaaaccgtcaatgc [--------] tggt [--------] cgc [------------------------] tatga [-------] ac [-] aa [----] caaa [-------] taat [-] aaa [-------] tttga [-----] acc [-----] ataca [-------------------------------------------------------] ttgat [-----] c [-] gagaaac [------] gaccagaatgggccagaaga [cac--] ggcag [-] ggt [-] aattt [-] tgctcaatg [-----] acaat [---------] gca [-] cctg [-------] cacac [-] aaagcaaaacgg [-------] gttcagg [------] atgcaatcaa [-----] aaca [------------] cttggctgagagttgcta [---] ccccacccgcc [-] ctattcacc [-] atactt [---] ggctcct
1221317418_NLCU01014536_c2208_1186_Teleopsis_dalmanni               tgggtgcc [--------] acatgaa [-----] ttg [-----------------------------------------------------------------------------------------] aa [-] tgaaagacagatggaaaa [-] ccgaaaaaacacttg [tgaaat---------] tttgttt [-] c--ag [--------] aca [-------] cgaaaga [aaat------c-] ggttt [---------] tgcatc [--------] ggattgttactggcga [----] tga [-------------------------------------------------] aaaa [------] tg [------] gatt [-] tattttaagaatcctaaac [--------] gga [-----] aaaaatc [---------] atgggttaatcc [--] gggacaaccatcaacatcgattgc-----aag [-------] cccagatcgattc [--] ggcaag [-] aagacaat [------] gctgt [-] gtgtttggtg [-------] ggatcagaaa [----------] gttg [----tgg----------] tgtactactagctcctaaaacct [------] ggtgaaaccgtcaattc [--------] tggt [--------] cgc [------------------------] tatga [-------] ac [-] aa [----] caaa [-------] tgat [-] aaa [-------] tttga [-----] acc [-----] atgca [-------------------------------------------------------] ttgat [-----] c [-] gagaaac [------] gaccagaatgggccagaaga [cac--] ggcag [-] ggt [-] aattt [-] tgctccatg [-----] ataat [---------] gca [-] cctg [-------] cacac [-] aaagcaaaacgg [-------] gttcagg [------] atgcaatcaa [-----] aaca [------------] cttggctgggagttgcta [---] ccccacccgcc [-] gtattcacc [-] atactt [---] ggctcct
1221329116_NLCU01007440_11253_12002_Teleopsis_dalmanni              tgggtgcc [--------] acatgaa [-----] ttg [-----------------------------------------------------------------------------------------] aa [-] tgaaagacagatggaaaa [-] ccgaaaaaacacttg [tgaaat---------] tttgctt [-] caaag [--------] aca [-------] ctaaaga [aaat------c-] ggttt [---------] tgcatc [--------] ggattgttactggcga [----] tga [-------------------------------------------------] aaaa [------] tg [------] gatt [-] tattttaagaatcctaaac [--------] gga [-----] aaaaatc [---------] atgggttaatcc [--] gggaaaaccatcaacatcgactgt-----aaa [-------] accagatcgattc [--] ggcaag [-] aagacaat [------] gctgt [-] gtgtttgatg [-------] ggaccagaaa [----------] ggtg [----tgg----------] tgtaccacgagctcctaaaacct [------] ggtgaaaccgtcaattc [--------] tggt [--------] cgc [------------------------] tatga [-------] ac [-] aa [----] caaa [-------] tgat [-] aaa [-------] tttga [-----] acc [-----] atgca [-------------------------------------------------------] ttaat [-----] c [-] gagaaac [------] gaccataatgggccagaaga [cac--] ggcaa [-] ggt [-] aattc [-] tgctccatg [-----] acaat [---------] gca [-] cctg [-------] cacac [-] aaagcaaaacgg [-------] gttcagg [------] atgctatcaa [-----] aaca [------------] cttggctggaagctgcta [---] ccccacccgct [-] gtattcacc [-] agactt [---] ggctcct
Teleopsis_dalmanni_mariner_element_2_5_Tdmar2_5                     tgggtgcc [--------] tcatgaa [-----] ctg [-----------------------------------------------------------------------------------------] aa [-] tgaaagacagatagaaaa [-] ccgaaaaaacacttg [tgaaat---------] tttgctt [-] caaag [--------] aca [-------] cgaaaga [aaat------c-] ggttt [---------] tgcatc [--------] ggattgttactggcga [----] tga [-------------------------------------------------] aaaa [------] tg [------] gatt [-] tattttaagaatcctaaac [--------] gga [-----] ataaatc [---------] atgggttaatcc [--] gggtcaaccatcaacatcgactgc-----aac [-------] accagatcgattc [--] ggcaag [-] aagacaat [------] gctgt [-] gtgtttgatg [-------] ggatcagaaa [----------] ggtg [----tgg----------] tgtaccacgagctcctaaaacct [------] ggtaaaaccgtcaatgc [--------] tggt [--------] cgc [------------------------] tatga [-------] ac [-] aa [----] caaa [-------] tgat [-] aaa [-------] cttaa [-----] acc [-----] ttgct [-------------------------------------------------------] ttgat [-----] c [-] gagaaac [------] ggccagaatgggccagaaaa [cac--] ggcaa [-] ggt [-] aattc [-] tgctccatg [-----] acaat [---------] gca [-] ccta [-------] cacac [-] aaagcaaaacgg [-------] gttcagg [------] atgcaatcaa [-----] aaca [------------] cttggctgggagctgcta [---] ccccacccgcc [-] gtatacacc [-] tgacct [---] ggcacca
Teleopsis_dalmanni_mariner_element_2_3_Tdmar2_3                     tgggtgcc [--------] gcatgag [-----] ttg [-----------------------------------------------------------------------------------------] aa [-] tgaaagacagatggaaaa [-] ccgaaaaaacacttg [tgaaat---------] tttgctt [-] caaag [--------] aca [-------] cgaaaga [aaat------c-] ggttt [---------] tgcatc [--------] ggattgttactggcga [----] tga [-------------------------------------------------] aaaa [------] tg [------] gatt [-] tattttaagaatcctaaac [--------] gga [-----] aaaaatc [---------] atgggttaatcc [--] gggacaaccatcaacatcgactgc-----aaa [-------] accagatcgattc [--] ggcaag [-] aagacaat [------] gctgt [-] gtgtttggtg [-------] ggaccagaaa [----------] ggtg [----tgg----------] tgtaccacgagctcctaaaacct [------] ggtgaaaccgtcaatgc [--------] tggt [--------] cgc [------------------------] tatga [-------] ac [-] aa [----] caaa [-------] tgat [-] aaa [-------] tttga [-----] acc [-----] atgca [-------------------------------------------------------] ttgat [-----] c [-] gagaaac [------] gacccgaatgggccagaaga [tac--] ggcaa [-] ggt [-] aattc [-] tgcaacatg [-----] acaat [---------] gca [-] cctg [-------] cacac [-] aaagcaaaacgg [-------] gttcagg [------] atgcaatcaa [-----] aaca [------------] cttggctgggagctgcta [agc] tgccacccgcc [-] gtacacccc [-] agacct [---] agcccca
1221333444_NLCU01004151_c83362_82373_Teleopsis_dalmanni             tgggtgcc [--------] acaggaa [-----] ttg [-----------------------------------------------------------------------------------------] aa [-] tgaaagacagatggaaaa [-] ccgaaaaaacacttg [tgaaat---------] tttgctt [-] taaag [--------] aca [-------] cgaaaga [aaat------c-] ggttt [---------] tgcatc [--------] gaattgttactggcgg [----] tga [-------------------------------------------------] aaaa [------] tg [------] gatt [-] tattttaagaatcctaaac [--------] gga [-----] aaaaatc [---------] atgggttaatcc [--] gggacaaccatcaacatcgactgc-----aaa [-------] accagatcgattc [--] ggcaag [-] aagacaat [------] gctgt [-] gtgtttggtg [-------] ggaccagaaa [----------] ggta [----tgg----------] tgtatcacgagctcctaaaacct [------] ggtgaaaccgtcaatgc [--------] tggt [--------] cgc [------------------------] tatga [-------] ac [-] aa [----] caaa [-------] tgat [-] aaa [-------] tttta [-----] acc [-----] atgca [-------------------------------------------------------] ttgat [-----] c [-] gagaa-- [------] -accagaatgggccagaaga [cac--] ggcaa [-] ggt [-] aattc [-] tgctccatg [-----] acaat [---------] gca [-] cctg [-------] cacac [-] aaagcaaaacgg [-------] gttcagg [------] atgcaattaa [-----] aaca [------------] cttgcctgggagctgcta [---] ccccacccgcc [-] gtattcacc [-] agactt [---] ggctcct
Teleopsis_breviscopium_mariner_element_2_6_Tbmar2_6                 tgggtgcc [--------] tcatgag [-----] ttg [-----------------------------------------------------------------------------------------] aa [-] tgaaagacagatggaaaa [-] ttgaaaaaacacttg [tgaaat---------] tttgctt [-] caaag [--------] aca [-------] cgaaagc [aaat------c-] ggttt [---------] tgcatc [--------] ggattgttactggcga [----] tga [-------------------------------------------------] aaaa [------] tg [------] gatt [-] tattttaagaatcctaaac [--------] ggg [-----] aaaaatc [---------] ataggttaatcc [--] gggacaaccatcaacgtcgactgc-----aaa [-------] accagatcgattc [--] ggcaag [-] aagacaat [------] gctgt [-] gtgtttggtg [-------] ggaccagaaa [----------] tgtg [----tgg----------] tgtagcacgagctcctaaaacct [------] ggtgaaaccgccaatgc [--------] tggt [--------] cgc [------------------------] tatca [-------] aa [-] aa [----] caaa [-------] tgat [-] aaa [-------] tttga [-----] acc [-----] atgca [-------------------------------------------------------] ttgat [-----] c [-] gagacac [------] gaccaaaatgggccagaaga [cac--] ggcaa [-] ggt [-] aattc [-] tgctccatg [-----] acaat [---------] gca [-] cctg [-------] cacac [-] aaagcaaaacgg [-------] gtccagg [------] atgcaatcaa [-----] aaca [------------] cttggctgggagctgcta [---] cctaacccgcc [-] gtatacgcc [-] agacct [---] agcccca
1221308929_NLCU01021861_59121_60059_Teleopsis_dalmanni              tgggtgcc [--------] acatgaa [-----] ttg [-----------------------------------------------------------------------------------------] aa [-] tgaaagacagatggaaaa [-] ccgaaaaaacacttg [tgaaat---------] tttgctt [-] taaag [--------] aca [-------] cgaaaga [aaat------c-] ggttt [---------] tgcatc [--------] ggattgttactggcga [----] tga [-------------------------------------------------] aaaa [------] tg [------] gatt [-] tattttaagaatcctaaac [--------] gga [-----] aaaaatc [---------] atgggttaatcc [--] gggacaaccatcaacatcgactgc-----aaa [-------] accagatcgattc [--] ggcaag [-] aagacaat [------] gctgt [-] gtgtttggtg [-------] ggaccagaaa [----------] ggtg [----tgg----------] tgtaccacgagctcctaaaacct [------] ggtgaaaccgtcaatgc [--------] tggt [--------] cgc [------------------------] tatga [-------] ac [-] aa [----] caaa [-------] tgat [-] aaa [-------] tttga [-----] acc [-----] atgca [-------------------------------------------------------] ttgat [-----] c [-] gagaaac [------] gaccagaatgggccagaaga [cac--] ggcaa [-] ggt [-] aattc [-] tgctccatg [-----] acaat [---------] gca [-] cctg [-------] cacac [-] aaagcaaaacgg [-------] gttcagg [------] atgcaatcaa [-----] aaca [------------] cttggctgggagctgcta [---] ccccacccgcc [-] attggcatg [-] agcc?? [???] ???????
Teleopsis_dalmanni_mariner_element_2_4_Tdmar2_4                     tgggtgcc [--------] tcatgaa [-----] ttg [-----------------------------------------------------------------------------------------] aa [-] tgaaagacagatggaaaa [-] ccgaaaaaaaacttg [tgaaat---------] tttgctt [-] caaag [--------] aca [-------] cgaaaga [aagt------c-] ggttt [---------] tgcatc [--------] ggatcgttactggcga [----] tga [-------------------------------------------------] aaaa [------] tg [------] gatt [-] tatttaaagaatcctaaac [--------] gga [-----] aaaaatc [---------] atgggttaatcc [--] gggacaaccatcaacatcgactgc-----aaa [-------] accagatcgattc [--] ggcaag [-] aagataac [------] gctgt [-] gtgtttggtg [-------] ggaccagaaa [----------] ggtg [----tgg----------] tgtaccacgagcttttaaaacct [------] ggtgtaaccgtcattgc [--------] tgct [--------] cgc [------------------------] tatga [-------] ac [-] aa [----] taaa [-------] tgat [-] aaa [-------] tttga [-----] atc [-----] atgca [-------------------------------------------------------] ttgat [-----] c [-] gagaaac [------] gaccagagtgggccagaaga [cac--] ggcaa [-] gat [-] aattc [-] tgatccatg [-----] acaat [---------] gca [-] cctg [-------] cacac [-] aaagcaaaacgg [-------] gttcagg [------] atgcaatcaa [-----] caca [------------] cttggctcggagctgcta [---] ccccacccgcc [-] gtatacacc [-] agacct [---] ggctcca
Teleopsis_dalmanni_mariner_element_2_7_Tdmar2_7                     tgggttcc [--------] tcatgaa [-----] ctg [-----------------------------------------------------------------------------------------] aa [-] tgaaagacagatggaaaa [-] ccgaaaaaacacttg [tgaaat---------] tttgctt [-] caaag [--------] aca [-------] cgaaaga [aaat------c-] ggttt [---------] tgcatc [--------] ggattgttactggcga [----] tga [-------------------------------------------------] agaa [------] tg [------] gata [-] tattttaagaatcctaaac [--------] gga [-----] aaaaatc [---------] atgggttaatcc [--] gggacaaccatcaacatcaactgc-----aaa [-------] accagatcgattc [--] ggcaag [-] aagacaat [------] gctgt [-] gtgtttagtg [-------] ggaccagaaa [----------] ggtg [----tgg----------] tataccacgagctcctaaaacct [------] ggtgaaaccgtcaatgc [--------] tggt [--------] cgc [------------------------] tatga [-------] ac [-] aa [----] caaa [-------] tgat [-] aaa [-------] tttga [-----] acc [-----] atgca [-------------------------------------------------------] ttgat [-----] c [-] gagaaac [------] gaccagaatgggccagaaga [cac--] ggcaa [-] ggt [-] aattc [-] tgctccatg [-----] acaat [---------] gca [-] cctg [-------] cacac [-] aaagcaa----- [-------] tcacagg [------] atgcaatcaa [-----] aaca [------------] cttggctgggagctgcta [---] ccccacccgcc [-] gtatacccc [-] cgacct [---] agcacca
Teleopsis_quinqueguttata_mariner_element_2_1_Tqmar2_1               tgggtgcc [--------] gcatgaa [-----] ttg [-----------------------------------------------------------------------------------------] aa [-] tgaaagacagatggaaaa [-] ccgaaaaaacacttg [tgaaat---------] tttgctt [-] caaag [--------] aca [-------] tgaaaga [aaat------c-] ggttt [---------] tgcatc [--------] ggattgttactggcga [----] tga [-------------------------------------------------] aaaa [------] tg [------] gatt [-] tattttaagaatcctaaac [--------] gca [-----] aaaaatg [---------] atggcttaatcc [--] gggacaaccatcaacatcgactgc-----aaa [-------] accagatcgattc [--] ggcaag [-] aagacaat [------] gctgt [-] gtgtttggtg [-------] ggaccagaaa [----------] ggtg [----tgg----------] tgtaccacgagctcctaaaacct [------] ggtgaaaccgttaatac [--------] tgat [--------] cgc [------------------------] taccg [-------] ac [-] aa [----] caaa [-------] tgat [-] caa [-------] tttga [-----] acc [-----] atgca [-------------------------------------------------------] ttgat [-----] c [-] gagcaac [------] gaccacaatgggccagaaga [cac--] ggcaa [-] ggt [-] aattt [-] tgctccatg [-----] acaat [---------] gca [-] cctg [-------] cacac [-] aaagcaaaaccg [-------] gttcagg [------] atacaatcaa [-----] aaca [------------] cttggctgggagcagcta [---] ccccacccgcc [-] gtattgccc [-] agacct [---] tgcgcca
1221306748_NLCU01024042_c137187_136378_Teleopsis_dalmanni           tgggtgcc [--------] acatgaa [-----] ttg [-----------------------------------------------------------------------------------------] aa [-] tgaaagacagatggaaaa [-] ccgaaaaaacacttg [tgaaat---------] tttgctt [-] caaag [--------] aca [-------] cgaaaga [aaat------c-] ggttt [---------] tggatc [--------] ggattgttactggcgg [----] tga [-------------------------------------------------] aaaa [------] ta [------] gatt [-] tattttaagaatcctaaac [--------] gga [-----] aaaaatc [---------] atgggttaatcc [--] gggataaccatcaacatcgactgc-----aaa [-------] actagatcgattc [--] ggcaag [-] aagacaat [------] gctgt [-] gtgtttggtg [-------] ggaccagaaa [----------] ggta [----tgg----------] tgtaccacgagctcctaaaacct [------] ggtgaaaccgtcaatgc [--------] tgat [--------] cgc [------------------------] tatga [-------] ac [-] aa [----] caaa [-------] tgat [-] aaa [-------] tttga [-----] acc [-----] atgca [-------------------------------------------------------] ttgat [-----] c [-] gagaaac [------] gaccagaatgggccagaaga [cac--] ggcaa [-] ggt [-] aattc [-] tgctccatg [-----] acaat [---------] gca [-] cccg [-------] cacac [-] aaagcaaaacgg [-------] gttgagg [------] atgcaatcaa [-----] aaca [------------] cttggctgggagctgcta [---] ccccactcgcc [-] gtattcacc [a] agactt [---] ggc????
1221331633_NLCU01005474_c9400_8534_Teleopsis_dalmanni               tgggtgcc [--------] acatgaa [-----] ttg [-----------------------------------------------------------------------------------------] aa [-] tgaaagacagatgg---- [-] -----aaaacacttg [tgaaat---------] tttgctt [-] taaag [--------] aca [-------] cgaaaga [aaat------c-] ggttt [---------] cgcatc [--------] ggattgttattagcga [----] tga [-------------------------------------------------] aaaa [------] tg [------] gatt [-] tattttaagaatcctaaac [--------] gga [-----] aaaaatc [---------] atgggttaatcc [--] gggacaaccatcaacatcgactgc-----aaa [-------] accagatcgattc [--] ggcaag [-] aagacaat [------] gctgt [-] gtgtttggtg [-------] ggactagaaa [----------] ggtg [----tgg----------] tgtatcacgagctcctaaaacct [------] ggtgaaaccgtcaatgc [--------] tggt [--------] cgc [------------------------] tatga [-------] ac [-] aa [----] caaa [-------] tgat [-] aaa [-------] tttga [-----] acc [-----] atgca [-------------------------------------------------------] ttgat [-----] c [-] gagaaac [------] gaccagaatgggccagaagg [cac--] ggcaa [-] ggt [-] aattc [-] tgctccatg [-----] acaac [---------] gca [-] cctg [-------] cacac [-] aaagcaaaacgg [-------] gttcagg [------] atgcagtcaa [-----] aaca [------------] cttggctgggagctgcta [---] cttcacccgcc [-] gtattcacc [-] agactt [---] ggctcct
Teleopsis_breviscopium_mariner_element_2_4_Tbmar2_4                 tgggtgcc [--------] tcatgaa [-----] ctg [-----------------------------------------------------------------------------------------] aa [-] tgaaagacagatggaaaa [-] ccgaaaaaacacttg [tgaaat---------] tttgctt [-] caaag [--------] aca [-------] cgaaaga [aaat------c-] ggttt [---------] tgcatc [--------] ggattgttactggcga [----] tga [-------------------------------------------------] aaaa [------] tg [------] gatt [-] tattttaagaatcctaaac [--------] gga [-----] aaaaatc [---------] atgggttaatcc [--] gggacaaccatcaacatcgacttc-----aaa [cgatctt] gccagatcgattc [--] ggcaag [-] aagataat [------] gctgt [-] gtgtttggtg [-------] ggaccagaaa [----------] ggtg [----tgg----------] tgtaccactagctcctaaaacct [------] ggtgaaaccgtcaatgt [--------] tggt [--------] cgc [------------------------] tatga [-------] ac [-] aa [----] caaa [-------] tgat [-] aaa [-------] tttga [-----] acc [-----] atgca [-------------------------------------------------------] ttgat [-----] c [-] gagaaac [------] gaccagaatgggacagaaga [cac--] ggcaa [-] ggt [-] aattc [-] tgcttcatg [-----] ac-at [---------] gca [-] tctg [-------] cacac [-] aaagcaaaacgg [-------] gttcagg [------] atgcaatcaa [-----] aaca [------------] cttggctgggagctgcta [---] ctccacccgct [-] gtattcccc [-] agatct [---] tgcccc?
Teleopsis_quinqueguttata_mariner_element_2_2_Tqmar2_2               tgggtgcc [--------] gcatgag [-----] ttg [-----------------------------------------------------------------------------------------] aa [-] tgaaagacagatataaaa [-] ccgaaaaaacacttg [tgaaat---------] tttgctt [-] caaag [--------] aca [-------] cgaaaga [aaat------c-] ggttt [---------] tgcatc [--------] ggattgctactggcga [----] tta [-------------------------------------------------] aaaa [------] tg [------] gatt [-] tattttaagaatactaaac [--------] ggc [-----] aaaaatc [---------] atgggtaaatcc [--] gggacaaccatcaacatcgactgc-----aaa [-------] accagatcggttc [--] ggcaag [-] aagacaat [------] gctgt [-] gtgtttggtg [-------] ggaccagaaa [----------] ggtg [----tgg----------] tgtaccacgagctcctaaaacct [------] ggtgaaaccgttaatac [--------] tgat [--------] cgc [------------------------] taccg [-------] ac [-] aa [----] caaa [-------] tgat [-] caa [-------] tttga [-----] ac- [-----] ----- [-------------------------------------------------------] ----- [-----] - [-] ------- [------] -------------------- [caa--] ggcaa [-] ggt [-] aattt [-] tgctccatg [-----] gcaat [---------] gcg [-] cctg [-------] cacac [-] aaagcaaaaccg [-------] gttcagg [------] atacaatcaa [-----] aaca [------------] cttggctgggagcagcta [---] ccccacccgcc [-] gtactcacc [-] cgacct [---] tgcacca
1221334612_NLCU01003231_c82752_81751_Teleopsis_dalmanni             tgggtgcc [--------] acatgaa [-----] ttg [-----------------------------------------------------------------------------------------] aa [-] tgaaagacagatggaaaa [-] ttgaaaaaacacttg [tgaaat---------] tttgctt [-] caaag [--------] aca [-------] cgaaagc [aaat------c-] ggttt [---------] tgcatc [--------] ggattgttactggcga [----] tga [-------------------------------------------------] aaaa [------] tg [------] gatt [-] tattttaagaatcctaaac [--------] gga [-----] aaaaatc [---------] ataggttaatcc [--] gggacaaccatcaacatcgactgc-----aaa [-------] accagattgattc [--] ggcaag [-] aagacaat [------] gctga [-] agac------ [-------] ---------- [----------] ---- [-----------------] ----------aatcctaaaacct [------] ggtgaaaccgtcaatgc [--------] tggt [--------] cgc [------------------------] tatga [-------] ac [-] aa [----] caaa [-------] tgat [-] aaa [-------] tttga [-----] acc [-----] atgca [-------------------------------------------------------] ttgat [-----] c [-] gagaaac [------] gaccagaatgggccagaaga [cac--] ggcaa [-] ggt [-] aattc [-] tgctccatg [-----] acaat [---------] gca [-] cctg [-------] cacac [-] aaagcaaaacgg [-------] gttcagg [------] atgcaatcaa [-----] aaaa [------------] cttggctggtagctgcta [---] ccccacccgct [-] gtattcacc [-] agactt [---] ggctcct
1221334612_NLCU01003231_c72472_71471_Teleopsis_dalmanni             tgggtgcc [--------] acatgaa [-----] ttg [-----------------------------------------------------------------------------------------] aa [-] tgaaagacagatggaaaa [-] ttgaaaaaacacttg [tgaaat---------] tttgctt [-] caaag [--------] aca [-------] cgaaagc [aaat------c-] ggttt [---------] tgcatc [--------] ggattgttactggcga [----] tga [-------------------------------------------------] aaaa [------] tg [------] gatt [-] tattttaagaatcctaaac [--------] gga [-----] aaaaatc [---------] ataggttaatcc [--] gggacaaccatcaacatcgactgc-----aaa [-------] accagattgattc [--] ggcaag [-] aagacaat [------] gctga [-] agac------ [-------] ---------- [----------] ---- [-----------------] ----------aatcctaaaacct [------] ggtgaaaccgtcaatgc [--------] tggt [--------] cgc [------------------------] tatga [-------] ac [-] aa [----] caaa [-------] tgat [-] aaa [-------] tttga [-----] acc [-----] atgca [-------------------------------------------------------] ttgat [-----] c [-] gagaaac [------] gaccagaatgggccagaaga [cac--] ggcaa [-] ggt [-] aattc [-] tgctccatg [-----] acaat [---------] gca [-] cctg [-------] cacac [-] aaagcaaaacgg [-------] gttcagg [------] atgcaatcaa [-----] aaaa [------------] cttggctggtagctgcta [---] ccccacccgct [-] gtattcacc [-] agactt [---] ggctcct
1221312368_NLCU01018596_c5108_4089_Teleopsis_dalmanni               tgggtgcc [--------] acatgaa [-----] ttg [-----------------------------------------------------------------------------------------] aa [-] tgaaagacagatggaaaa [-] ccgaaaaaacacttg [tgaaat---------] tttgctt [-] caaag [--------] aca [-------] cgaaaga [aaat------c-] ggttt [---------] tgcatc [--------] ggattgttactggcga [----] tga [-------------------------------------------------] aaaa [------] tg [------] gatt [-] tattttaagaatcctaaac [--------] gaa [-----] aaaaaac [---------] atgggttaatct [cg] ggaacaaacatcaacatcgactgc-----aaa [-------] accagatcgattc [--] ggcaag [-] aagacaat [------] gctgt [-] gtgcttggtt [-------] ggg------- [----------] ---- [-----------------] ---accacgagctcctaaacctg [------] tgtgaaaccgtcaatgc [t-------] tggt [--------] cgc [------------------------] tatga [-------] ac [a] aa [----] caaa [-------] cgat [a] aaa [-------] tttga [-----] acc [-----] atgaa [-------------------------------------------------------] ttgat [-----] c [-] gagaaac [------] gaccagaatgggccagaaga [cac--] ggcaa [-] ggt [-] aatcc [-] tg-tccatg [-----] acaat [---------] gca [-] cctg [-------] ccaca [-] caagcaaaacgg [-------] gttcagg [------] atgcaatc-a [-----] aaca [------------] cttggctgagag-tgcta [---] ccccacccgct [-] gtattcacc [-] agacct [---] ggctcct
1221338795_NLCU01000295_c17189_16263_Teleopsis_dalmanni             tgagtgac [--------] agatgaa [-----] ttg [-----------------------------------------------------------------------------------------] aa [-] tgaaagacagatggaaaa [-] ccg-aaaaacacttg [tgaaat---------] tttgctt [-] caaag [--------] aca [-------] cgaaaaa [aaat------c-] ggttt [---------] tgcatc [--------] ggattgttactggcga [----] tga [-------------------------------------------------] aaaa [------] tg [------] gatt [-] tattttaagaa-------- [--------] --- [-----] ------- [---------] -----taaatcc [--] gggacaaccatcaacatcgactgc-----aaa [-------] accagatcgattc [--] agcaag [-] aagacaat [------] gctgt [-] gtatttggtg [-------] ggaccagaaa [----------] ggtg [----tgg----------] tgtaccacgagctcctaaaacct [------] ggtaaaaccgtcaatgc [--------] tggt [--------] cgc [------------------------] tatga [-------] ac [-] aa [----] caaa [-------] tgat [-] aaa [-------] tttta [-----] acc [-----] atgca [-------------------------------------------------------] ttgct [-----] c [-] gagaaac [------] gatcagaatgggccagaaga [cac--] ggcaa [-] ggt [-] aattc [-] tgctccatg [-----] acaat [---------] gca [-] cctg [-------] catac [-] aaagcaaaacgt [-------] gttcagg [------] atgcaatcaa [-----] aaca [------------] cttggctgggagctgcta [---] ccccacccgcc [-] gtattcacc [-] agactt [---] ggctcct
1221338588_NLCU01000428_c3485_2559_Teleopsis_dalmanni               tgagtgac [--------] agatgaa [-----] ttg [-----------------------------------------------------------------------------------------] aa [-] tgaaagacagatggaaaa [-] ccg-aaaaacacttg [tgaaat---------] tttgctt [-] caaag [--------] aca [-------] cgaaaaa [aaat------c-] ggttt [---------] tgcatc [--------] ggattgttactggcga [----] tga [-------------------------------------------------] aaaa [------] tg [------] gatt [-] tattttaagaa-------- [--------] --- [-----] ------- [---------] -----taaatcc [--] gggacaaccatcaacatcgactgc-----aaa [-------] accagatcgattc [--] agcaag [-] aagacaat [------] gctgt [-] gtatttggtg [-------] ggaccagaaa [----------] ggtg [----tgg----------] tgtaccacgagctcctaaaacct [------] ggtaaaaccgtcaatgc [--------] tggt [--------] cgc [------------------------] tatga [-------] ac [-] aa [----] caaa [-------] tgat [-] aaa [-------] tttta [-----] acc [-----] atgca [-------------------------------------------------------] ttgct [-----] c [-] gagaaac [------] gatcagaatgggccagaaga [cac--] ggcaa [-] ggt [-] aattc [-] tgctccatg [-----] acaat [---------] gca [-] cctg [-------] catac [-] aaagcaaaacgt [-------] gttcagg [------] atgcaatcaa [-----] aaca [------------] cttggctgggagctgcta [---] ccccacccgcc [-] gtattcacc [-] agactt [---] ggctcct
Diasemopsis_aethiopica_mariner_element_1_5_Damar1_5                 tgggtgcc [--------] gcatgaa [-----] ttg [-----------------------------------------------------------------------------------------] aa [-] tgaaaggcagatggaaaa [-] ccgaaaaaacacttc [tgaaat---------] tttgctt [-] caagg [--------] aca [-------] cgaaaga [aaat------c-] aattt [---------] tgcatc [--------] gaatcgttactgccga [----] gga [-------------------------------------------------] aaaa [------] tg [------] gatc [-] tatttgaagaatcctaaac [--------] gga [-----] aaaaatc [---------] atgggttaatct [--] gggacaaccttcaacatcgactgc-----aaa [-------] accagatccattc [--] gacaag [-] aagacaat [------] gctgt [-] gtgtttggtg [-------] ggacctgagt [----------] ggcg [----tgg----------] tgtattacgagttgttaaaacct [------] ggcgaaaccgttaatac [--------] tgat [--------] cgc [------------------------] taccg [-------] ac [-] aa [----] caaa [-------] tgat [-] caa [-------] tttga [-----] acc [-----] atgca [-------------------------------------------------------] ttgat [-----] c [-] gaaaaac [------] gaccagaatggaccagaaaa [cac--] gacaa [-] agt [a] aattt [-] tgctccatg [-----] acaat [---------] gca [-] cctg [-------] cacac [-] aaagcaaaaccg [-------] gttcagg [------] atata----- [-----] ---- [------------] ------------------ [---] --ctaccctcc [-] gtatagccc [-] cgactt [---] cgcccca
Diasemopsis_aethiopica_mariner_element_1_4_Damar1_4                 tgggtgcc [--------] gcatgag [-----] ttg [-----------------------------------------------------------------------------------------] aa [t] tgaaaggcagatggaaaa [-] ccgaaaagacacttg [tgaaat---------] tttgcca [-] taaag [--------] aca [-------] cgaaaga [aaat------c-] aattt [---------] tgcatc [--------] gaatcgttacttgcga [----] tga [-------------------------------------------------] atag [------] tg [------] gatc [-] tattttaagaatcctaaac [--------] gga [-----] aaaaatc [---------] atgggttaatcc [--] gggacaaccttcaacatcgactgc-----aaa [-------] cccagatcgattc [--] ggaaag [-] aagataat [------] gctgt [-] gtgtttggtg [-------] cggcaagagt [----------] ggcg [----tga----------] tgagttacgagttgttaaaacct [------] ggcgaa----------- [--------] ---t [--------] cgc [------------------------] taccg [-------] ac [-] aa [----] caat [-------] agat [-] caa [-------] tttga [-----] acc [-----] atgca [-------------------------------------------------------] tttat [-----] c [-] gaaaaac [------] gaccacaatgggccagaaga [cac--] ggcaa [-] agt [-] tattt [-] tactccatg [-----] acaat [---------] gca [-] cctg [-------] cacac [-] aaagcaaaaccg [-------] gttcagg [------] atataattaa [-----] agca [------------] cttcgctgggagctgcta [---] acccacccgct [-] gtacacacc [-] tgacct [---] cgcccca
Diasemopsis_aethiopica_mariner_element_1_6_Damar1_6                 tgggttcc [--------] gcatgag [-----] ttg [-----------------------------------------------------------------------------------------] aa [-] tgaaaggcagatggtaaa [-] ccgaaaaaaaacttg [cgaagt---------] tttgttt [-] caaag [--------] aca [-------] cgaacga [aaat------c-] aattt [---------] tgcatc [--------] gaatcgttaatggcga [----] tga [-------------------------------------------------] aaaa [------] tg [------] gata [-] tattttatgaatcctaaac [--------] gga [-----] aaaaatc [---------] atgggttaatcc [--] aggacgaccttcaacatcgactgc-----aac [-------] accagatcgattc [--] ggcaag [-] acgacaat [------] gctgt [-] gtgtttagtg [-------] ggaccagagt [----------] ggcg [----tgg----------] tgtattacgaattgttaaaagct [------] ggcgaaaccgttaatat [--------] tgat [--------] cgc [------------------------] taccg [-------] ac [-] aa [----] caaa [-------] tgat [-] caa [-------] attga [-----] acc [-----] atgca [-------------------------------------------------------] ttgat [-----] c [-] gaaaa-- [------] -------------------- [-----] ---aa [-] ggt [-] aattt [-] tgctccatg [-----] acaa- [---------] --- [-] --tg [-------] cacac [-] aaatcaaaaccg [-------] gttcagg [------] atataatcaa [-----] agca [------------] cttggctgggagctgcta [---] tcccacccgcc [-] gtatacccc [-] cgatct [---] agcccca
Sphyracephala_europaea_transposon_mariner_2_1_Semar2_1              tgggtgcc [--------] gcatgaa [-----] ctg [-----------------------------------------------------------------------------------------] aa [-] tgatagacaattggaaaa [-] tcgaaaagtcgtctg [tgaaat---------] gctgcat [-] cgaag [--------] gaa [-------] tgcaagg [aaat------c-] atttc [---------] tgcatc [--------] gaatagtaacgagtga [----] tga [-------------------------------------------------] aaat [------] tg [------] gatt [-] tatttcgaaaatcccaaac [--------] gaa [-----] aaaatcg [---------] ccggcc------ [--] --------------catcgactgc-----aag [-------] gccaaatcgcttt [--] ggtcgc [-] tagaccat [------] attcg [-] gtgtctggtg [-------] gaaccaggtt [----------] ggtg [----tcg----------] tatattatgaactgttgaaactt [------] ggaaaaactgttaatac [--------] taat [--------] cgc [------------------------] tgccg [-------] ac [-] aa [----] caaa [-------] ttat [-] caa [-------] tttga [-----] att [-----] gtgca [-------------------------------------------------------] ttgat [-----] c [-] gaaaaac [------] gttcacagtacgctcaaaga [cat--] gttaa [-] ggt [-] gattt [-] tggagcaag [-----] acaac [---------] gcg [-] ccgt [-------] ttcat [-] acagcaaaacca [-------] atcaaga [------] aagtgttgaa [-----] atca [------------] cttggatgggaagtttta [---] ttgcacctgtc [t] gtactcgcc [-] cgacct [---] tgcacca
Sphyracephala_europaea_transposon_mariner_2_2_Semar2_2              tgggtgcc [--------] gcacgaa [-----] ctg [-----------------------------------------------------------------------------------------] aa [-] tgatagacaattggaaaa [-] tcgaaaagtcgtctg [tgaaat---------] gctgcat [-] caaag [--------] gaa [-------] tgcaagg [aaat------c-] atttc [---------] tgcatc [--------] gaatagtaacgagtga [----] tga [-------------------------------------------------] aaat [------] tg [------] gatc [-] tatttcgaaaatcccaaac [--------] gaa [-----] aaaatcg [---------] ccggcc------ [--] --------------catcgactgc-----aag [-------] gccaaatcgcttt [--] ggtcgc [-] aagaccat [------] attcg [-] gcgtctggtg [-------] gaaccaggtt [----------] ggtg [----tcg----------] tatattatgaactgttgaaactt [------] gg-aaaactgttaatac [--------] taat [--------] cgc [------------------------] tgccg [-------] ac [-] aa [----] caaa [-------] ttat [-] caa [-------] tttga [-----] att [-----] gtgca [-------------------------------------------------------] ttgat [-----] c [-] gaaaaac [------] gttcacaatacgctcaaaga [cat--] gttaa [-] ggt [-] gattt [-] tggagcaag [-----] acaac [---------] gcg [-] ccgt [-------] ttcat [-] acagcaaaacca [-------] atcaaga [------] aagtgttgaa [-----] atca [------------] cttggatgggaagtttta [---] ttgcacctgtc [-] gtacaggcc [-] cgactt [---] agcacca
Sphyracephala_europaea_transposon_mariner_3_1_Semar3_1              tgggtacc [--------] gcatgaa [-----] ctg [-----------------------------------------------------------------------------------------] aa [-] gccaagagacgtcgaacg [-] ccgatttttcatgtg [tgaaga---------] gctgctc [-] aaacg [--------] gca [-------] aaaaaga [aaag------g-] ttttt [---------] tgaatc [--------] gaattgttactggcga [----] tga [-------------------------------------------------] aaag [------] tg [------] aata [-] cattacgataatccaaaac [--------] gtc [-----] gggcaac [---------] gtatggataccc [--] cggccatgcctcaacatcgacggc-----cgt [-------] tcagaatattcat [--] ggcctg [-] aaggttat [------] gttgt [-] gtatttagtg [-------] ggaccagttg [----------] ggtg [----tgg----------] tgtactatgagctgctgcaaccg [------] agtgaaacgatcacagg [--------] agag [--------] gtc [------------------------] taccg [-------] ac [-] ga [----] ctat [-------] tgat [-] gcg [-------] tttga [-----] gcc [-----] gagca [-------------------------------------------------------] ttgca [-----] g [-] gaaaaac [------] tgccgcaatacgccgataga [cac--] gacaa [-] agt [-] aattt [-] tgcaacatg [-----] acaat [---------] gat [-] cggc [-------] cacat [-] gttgcggcgtcg [-------] gtaaaaa [------] catacttgga [-----] aacg [------------] ctcaaatgtgaagtccta [---] ccccacccgcc [-] gtatagccc [-] agattt [---] cgcccca
Sphyracephala_europaea_transposon_mariner_3_2_Semar3_2              tgggtgcc [--------] tcatgaa [-----] ttg [-----------------------------------------------------------------------------------------] aa [-] gctaagagacgtcgaacg [-] ccgatttttcatgtg [tgaaga---------] gctgctc [-] aaacg [--------] gca [-------] aaaaaga [aaag------g-] ttttt [---------] tgcatc [--------] gaattgttactggcga [----] tga [-------------------------------------------------] aaag [------] tg [------] gatc [-] cattacgataatccaaaac [--------] gtc [-----] gggcaac [---------] gtatggataccc [--] cggccatgcctcaacatcgacggc-----cgt [-------] tcagaatatccat [--] tgcctg [-] aaggttat [------] gttgt [-] gtatttggtg [-------] ggaccagttg [----------] ggtg [----tgg----------] tgtactatgagctgctgcaaccg [------] agtgaaacgatcacagg [--------] agag [--------] gtc [------------------------] taccg [-------] ac [-] ta [----] caat [-------] taat [-] gcg [-------] tttga [-----] gct [-----] gagca [-------------------------------------------------------] tttca [-----] g [-] gaaaaac [------] ggccgcaatacgccgataga [cac--] gacaa [-] agt [-] cattt [-] tgcaacatg [-----] acaat [---------] gct [-] cggc [-------] cacat [-] gttgcggcgccg [-------] gtaaaag [------] tatacttgga [-----] aacg [------------] ctcaaatgggaagtccta [---] ccccacccgcc [-] gtacagacc [-] ggacct [---] ggcacca
Teloglabrus_entabenensis_mariner_element_4_Temar4                   tgggtgcc [--------] gcacgag [-----] ttg [-----------------------------------------------------------------------------------------] aa [-] tccgagagtcgtcagaaa [-] gcgattttgcat--- [---------------] gctgctt [-] gagcg [--------] cca [-------] taaaaag [aaat------c-] ttttt [---------] tgaagc [--------] aaattgttactggctg [-cta] cga [-------------------------------------------------] aaaa [------] tg [------] tatt [-] aattacgaagacccgaagt [--------] tga [-----] acaagta [gtact----] atatatgatgcc [--] cgaccaaccag------------------gaa [c------] atgttggtgttat [--] ggtgcc [-] aagataat [------] gctct [-] gtatttggcg [-------] ggatctgaag [----------] agtg [----tta----------] tccattatgagctgctggaacct [------] ggtgaaactattactgg [--------] caat [--------] gtt [------------------------] taccg [-------] at [-] ga [----] caac [-------] taat [-] gcg [-------] tttga [-----] agc [-----] gagct [-------------------------------------------------------] ctgca [-----] g [-] gaaaaac [------] ggtcagaatatgcgaccaga [cac--] gagac [-] tgt [-] aattt [-] tccatcatg [-----] ataat [---------] gct [-] cggg [-------] ctcat [-] attgctagagtg [-------] attaaaa [------] gctatttaga [-----] aaat [------------] aacgaatgggaagttttg [---] cctcacccggc [-] atatacacc [-] agatct [---] agcccca
Diasemopsis_dubia_mariner_element_2_1_Ddmar2_1                      tgggtgcc [--------] gcatgag [-----] ctt [-----------------------------------------------------------------------------------------] ag [-] cgaaatcaacaaagaaaa [-] tcgtcttcaaatcgc [tgctca---------] acacctc [-] gcccg [ccatcgag] gaa [cacgtgg] tcataaa [cagc------g-] ctttt [---------] tgtacc [--------] gaattgtcacggggga [----] tga [-------------------------------------------------] gaaa [------] tg [------] ctgc [-] ctgtacgtcaatatgaagc [--------] aac [-----] gaaaaga [---------] gtgggtggcccc [--] aggagaaacgccgaaccctagagt-----caa [-------] gcaggatctccac [--] ccaaaa [-] aagaccat [------] gatct [-] gcgtttggtg [-------] ggactgggaa [----------] ggcg [----ttg----------] tgcactgggaaatgctcaaacaa [------] aacgcaactgtcaacaa [--------] ggag [--------] ctc [------------------------] tacat [-------] tg [-] cc [----] cagc [-------] tgcg [-] ccg [-------] tgtaa [-----] atg [-----] aagct [-------------------------------------------------------] atttg [-----] a [-] atgaaaa [------] gacc---------cgatcga [cga--] ggtca [-] agt [-] catcc [-] tactccacg [-----] acaac [---------] gcc [-] aggc [-------] cgcat [-] gttgcacaagtc [-------] gtcaaaa [------] ccgcactcca [-----] agag [------------] ctcgaatgggaggttctt [---] cagcatccacc [-] gtacacccc [-] cgatct [---] ggcccca
Diasemopsis_dubia_mariner_element_2_2_Ddmar2_2                      tgggtgcc [--------] tcacgaa [-----] ctt [-----------------------------------------------------------------------------------------] ag [-] cgaagtcaacaaagaaaa [-] tcgtcttcaaatcgc [tgctca---------] acacctc [-] gcccg [ccatcgag] gaa [cacgtgg] tcataag [cagc------g-] ctttt [---------] tgtacc [--------] gaattgtcacggggga [----] tga [-------------------------------------------------] gaaa [------] tg [------] gcgc [-] ctgtacgtcaatatgaagc [--------] aac [-----] g--aaga [---------] gtgggtggcccc [--] aggagacatgccgaagcctagagt-----caa [-------] gcaggatctccat [--] ccaaaa [-] aagaccat [------] gatct [-] gcgtttggtg [-------] ggactgggaa [----------] ggcg [----ttg----------] tgcactgggaaatgctcgaacaa [------] aacgccactgccaacaa [--------] ggag [--------] ctc [------------------------] tacat [-------] tg [-] cc [----] cagc [-------] tgcg [-] ccg [-------] tgtaa [-----] atg [-----] aagct [-------------------------------------------------------] attcg [-----] a [-] atgaaaa [------] gacc---------cgatcga [cga--] agtca [-] agt [-] catcc [-] tactccacg [-----] acaac [---------] gcc [-] aggc [-------] cgcat [-] gttgcacaagtc [-------] gtcaaaa [------] ccgcactcca [-----] agag [------------] ctcgaatgggaagttctt [---] cagcatccacc [-] gtactgacc [-] cgacct [---] agctcca
Sphyracephala_europaea_transposon_mariner_4_Semar4                  tgggtacc [--------] gcacgaa [-----] ttg [-----------------------------------------------------------------------------------------] ac [-] tgtaaatgtcatttctaa [-] tcgtttcaacatcgg [ggtttc---------] attgctt [-] gtcag [--------] gca [-------] aaaaaga [aagg--------] ttttc [---------] tgtgac [--------] gtattgtgac--gcga [----] tga [-------------------------------------------------] aaaa [------] cg [------] gatc [-] tattacgacattc------ [--------] --- [-----] ------- [---------] atcacctagtcc [--] aggagagacatccacatcgacatc-----gaa [-------] gcggaatattcat [--] ggcat- [-] aaagtctt [------] tctga [-] gcatatgatg [-------] ---------- [---------t] gatg [----tag----------] tgtgttacaagctgctaaaacct [------] aaagaaattgtaactgc [--------] agat [--------] gtc [------------------------] tgctg [-------] at [-] gt [----] caac [-------] tgaa [-] aaa [-------] atcga [-----] agg [-----] acata [-------------------------------------------------------] ttgtt [----t] g [-] caaaaaa [------] gaccagaaatagctagtacc [tga--] agcaa [-] agc [-] tatcc [-] --------- [----t] ----- [---------] --- [-] ---- [-------] --tac [-] actttacaagag [-------] ttgtgaa [------] ggacactgtg [-----] gtag [------------] ctcgaatgggaagttatg [---] cctcaccaaat [-] gtacacccc [-] tgatct [---] cgcccc?
Diasemopsis_dubia_mariner_element_3_Ddmar3                          tgggtgcc [--------] gcacgaa [-----] ttg [-----------------------------------------------------------------------------------------] aa [-] cgaaaatcaaaaaatct- [-] tcgttttgaggtgtc [ttctgc---------] actcctt [-] ctgtg [--------] caa [-------] caacaac [tatc------t-] gtttc [---------] ctttt- [--------] ---------------- [----] --- [-------------------------------------------------] ---- [------] tg [------] aatc [-] ctctacgacaatc------ [--------] --- [-----] ggcgacg [ttcggctca] gtgattgaagcg [--] cgatcaagcttctcaacactttcc-----aaa [-------] gccgaaactcctc [--] caaaag [-] aagtttat [------] ggtga [-] ctgtttggtg [-------] gtctgcagcc [----------] ggtc [----tta----------] tccatcacagcttcctgaatccc [------] ggcgaaacgattacggc [--------] ggag [--------] aag [------------------------] tactg [-------] tc [-] at [----] caaa [-------] tcaa [-] ctg [-------] aatgc [-----] acc [-----] ataaa [-------------------------------------------------------] cttcg [-----] c [-] cgtatgt [------] gtccgaaatgggtcaatatg [aag--] ggacc [-] --- [-] aattc [-] tcctccacg [-----] acaat [---------] gca [-] cggc [-------] cacac [-] atcgcataaccg [-------] accttgc [------] aaaattttaa [-----] cgaa [------------] ttgggttacgagagtct- [---] cttcattcgcc [-] atacactcc [-] tgacct [---] agcccc?
Teleopsis_quinqueguttata_mariner_element_4_Tqmar4                   -gggtgcc [--------] gcacgaa [-----] ttg [-----------------------------------------------------------------------------------------] aa [-] cgaaaataaaaaaatag- [-] ttcttttgaggtgtc [ttttgc---------] gtttcct [-] ctgcg [--------] caa [-------] caaaaat [gacc------t-] gtttc [---------] ttgacc [a-------] atccggtgaattgtga [----] aga [-------------------------------------------------] aaag [------] tg [------] aatc [-] ctctatgacaatc------ [--------] --- [-----] agcgatg [tttcg----] ------------ [--] ---------------------gct-----tta [-------] accggaactcctc [aa] gaaaaa [-] aaggttat [------] gataa [-] atgcttggtg [-------] atctgcagaa [----------] ggtc [----tca----------] tccatcacaacttcttaaatctg [------] atcgaaacagttacgac [a-------] gaag [--------] aag [------------------------] tacta [-------] cg [-] aa [----] caaa [-------] tcga [-] taa [-------] aatgc [-----] acc [-----] agcag [-------------------------------------------------------] ctcca [-----] a [-] cgtatgt [------] gcgcaagattggtca--atg [aac--] ggacc [-] --- [-] aattt [-] tcctc---- [-----] ----- [---------] -ca [-] cgtc [-------] cacac [-] gtcgctcaaccg [-------] acctt-c [------] caaatttgaa [-----] cgag [------------] ttcggctacaagactcta [---] cctcatccgcc [-] atacactcc [-] agacct [---] ggcccca
Diasemopsis_aethiopica_mariner_element_3_1_Damar3_1                 tgggtgcc [--------] acacgag [-----] ctc [-----------------------------------------------------------------------------------------] ac [-] aatcgatcaaagacaaca [-] acgtgttgatgattc [---------------] ------- [-] ----- [--------] --- [-------] ------- [------------] ----- [---------] ------ [--------] ---------------- [----] --- [-------------------------------------------------] ---- [------] -- [------] ---- [-] ------------------- [--------] --- [-----] ------- [---------] ------------ [--] -------------------tgagc-----aga [-------] aaaaccccagtcg [--] gctggc [-] aaagttat [------] ggcgt [-] tcctatttcg [-------] ggatgcgcag [----------] aata [----cca----------] tattcatcgactatctcgataag [------] gaaaaaaccatcaacag [--------] tgac [--------] tat [------------------------] taaat [-------] at [-] tg [----] ttat [-------] tgga [-] gca [-------] tttga [-----] agg [-----] acgaa [-------------------------------------------------------] atcgc [-----] t [-] aagaaac [------] ggccccatttgaagaagaaa [aa---] ----- [-] agt [-] gctgt [-] ttcatcaag [-----] acaat [---------] gca [-] ccgt [-------] g---- [-] ---tcaatgaaa [-------] acgatgg [------] caaaattgca [-----] tgaa [------------] tttggctacgaattgctg [---] ccccatccccc [-] gtatacacc [-] cgatct [---] agcacca
Diasemopsis_aethiopica_mariner_element_3_2_Damar3_2                 tgggtgcc [--------] gcatgag [-----] ttc [-----------------------------------------------------------------------------------------] ac [-] aatcgatcaaaaacaaca [-] acgtgttgatgattc [tgagcagtgtttgga] gctgatc [-] aaccg [--------] taa [-------] taaaacc [ga----------] aattt [---------] atagtc [--------] gatacattacaatgga [----] tga [-------------------------------------------------] aaca [------] at [------] tctc [-] cgtcactacattccagact [--------] aca [-----] aacgaca [gtcagctga] gtggcctgcacg [--] cgacgaacctaatccaaagcatgg-----aaa [-------] aacgcaacagtcg [--] gctgac [-] aaggttat [------] ggcgt [-] ccctattttg [-------] gcatgagaat [----------] agta [----tca----------] tattcatcgactatcttgaaaag [------] ggaaaaaccatcaacag [--------] tgat [--------] tat [------------------------] tatat [-------] aa [-] tg [----] ttat [-------] tgca [-] gcg [-------] tttga [-----] aga [-----] atgaa [-------------------------------------------------------] atcgc [-----] t [-] aagaaac [------] ggctccatttgaagaagaaa [aa---] ----- [-] agt [-] gttgt [-] ttcatcaag [-----] acaat [---------] gca [-] acgt [-------] gtcac [-] aagtctatgaaa [-------] acgatgg [------] caaaaatgca [-----] tgaa [------------] tttggctacgaattgctt [---] ccccatccccc [-] gtatagacc [-] cgacct [---] agcgcca
Sphyracephala_europaea_transposon_mariner_1_Semar1                  tgggttcc [--------] gcacgag [-----] ctc [-----------------------------------------------------------------------------------------] ac [-] aatcgaccaaaaacaaca [-] acgtgtcgatgattc [ggagcagtgtttgga] gctgttt [-] aaacg [--------] caa [-------] taaagct [ga----------] gtttt [---------] tgcgtc [--------] gatatgtggcaatgga [----] tga [-------------------------------------------------] aaca [------] tg [------] gctc [-] catcactacacaccagagt [--------] cca [-----] atcgaca [gtcagctga] gtggactgcata [--] cgatgaaccgagtccaaagcgtgg-----aaa [-------] gacgcaacagtcg [--] gttggc [-] aaggttat [------] ggcgt [-] ctgtattttg [-------] ggatgcgcat [----------] ggaa [----taa----------] tattcatcgactatctccagaag [------] ggacagacaatcaacag [--------] cgat [--------] tat [------------------------] tacat [-------] ag [-] ca [----] ttgt [-------] tgga [-] gcg [-------] tttga [-----] agg [-----] atgaa [-------------------------------------------------------] atcgc [-----] t [-] aaaaaac [------] ggccccatttgaagaagaaa [aa---] ----- [-] agt [-] gttgt [-] ttcaccaag [-----] acaac [---------] gca [-] ccgt [-------] gtcac [-] aagtcaatgaaa [-------] acgatcg [------] tgaaattgaa [-----] tgaa [------------] ttgggctacgaattgctt [---] ccccatccacc [-] gtacacacc [-] cgacct [---] agcacca
Teloglabrus_entabenensis_mariner_element_2_1_Temar2_1               tgggttcc [--------] gcatgaa [-----] ctg [-----------------------------------------------------------------------------------------] ac [-] aattgactaaaaacaaca [-] acgaatcgatgattc [caaggagtgtttaaa] gttgttc [-] aatcg [--------] gaa [-------] taaatcc [ga----------] atttt [---------] tgcgtc [--------] gatatgtgacgatgga [----] tga [-------------------------------------------------] aaca [------] tg [------] gctc [-] catcatttcacaccggagt [--------] cca [-----] atcgaca [ttcatccca] gtggactgcacg [--] tgatgaaccgactccaaagcgggc-----aaa [-------] gacgcaacagtca [--] gctggc [-] aaggtttt [------] ggcat [-] cagtattctg [-------] ggatgctcaa [----------] ggta [----taa----------] tatttattgactatcttaaaaag [------] ggaaaaaccataaatag [--------] cgac [--------] tat [------------------------] tacac [-------] gt [-] cg [----] ttat [-------] tgga [-] gtg [-------] tttaa [-----] aag [-----] tcgaa [-------------------------------------------------------] atcgc [-----] g [-] aaaaaac [------] ggcctcatctgaagaaaaaa [aa---] ----- [-] agt [-] gctgt [-] ttcatcaag [-----] acaat [---------] gca [-] ccgt [-------] gtcac [-] aaatcaatgcaa [-------] acgatgg [------] cgaaattgca [-----] agaa [------------] ttgtgcttcgaattgctt [---] ccgcatccacc [-] gtactgccc [-] cgacct [---] cgcccca
Teloglabrus_entabenensis_mariner_element_2_2_Temar2_2               tgggtgcc [--------] tcacgaa [-----] ctg [-----------------------------------------------------------------------------------------] ac [-] aattgaccaaaaacaaca [-] acgaatcgatgattc [caaggagtgtttaaa] gttgttc [-] aatcg [--------] gaa [-------] taaatcc [ga----------] atttt [---------] tgcgtc [--------] gatatgtgacgatgga [----] tga [-------------------------------------------------] aaca [------] tg [------] gctc [-] catcatttcacaccggagt [--------] cca [-----] atcgaca [ttcatccca] gtggactgcacg [--] tgatgaaccgactccaaagcgggc-----aaa [-------] gacgcaacagtca [--] gctggc [-] aaggtttt [------] ggcat [-] cagtattctg [-------] ggatgctcaa [----------] ggta [----taa----------] tatttattgactatcttaaaaag [------] ggaaaaaccataaatag [--------] cgac [--------] tat [------------------------] tacac [-------] gt [-] cg [----] ttat [-------] tgga [-] gcg [-------] tttaa [-----] aag [-----] tcgaa [-------------------------------------------------------] atcgc [-----] g [-] aaaaaac [------] ggcctcatctgaagaaaaaa [aa---] ----- [-] agt [-] gctgt [-] ttcatcaag [-----] acaat [---------] gca [-] ccgt [-------] gtcac [-] aaatcaatgcaa [-------] acgatgg [------] cgaaattgca [-----] agaa [------------] ttgtgcttcgaattgctt [---] ccgcatccacc [-] gtacacacc [-] cgatct [---] tgcccca
Teloglabrus_entabenensis_mariner_element_2_4_Temar2_4               tgggtgcc [--------] gcacgaa [-----] ctg [-----------------------------------------------------------------------------------------] ac [-] aattgaccaaaaacaaca [-] acgaatcgatgattc [caaggagtgtttaaa] gttgttc [-] aatcg [--------] gaa [-------] taaatcc [ga----------] atttt [---------] tgcgtc [--------] gatatgtgacgatgga [----] tga [-------------------------------------------------] aaca [------] tg [------] gctc [-] catcatttcacaccggagt [--------] cca [-----] atcgaca [ttcatccca] gtggactgcacg [--] tgatgaaccgactccaaagcgggc-----aaa [-------] gacgcaacagtca [--] gctggc [-] aaggtttt [------] ggcat [-] cagtattctg [-------] ggatgctcaa [----------] ggta [----taa----------] tatttattgactatcttaaaaag [------] ggaaaaaccataaatag [--------] cgac [--------] tat [------------------------] tacac [-------] gt [-] cg [----] ttat [-------] tgga [-] gcg [-------] tttaa [-----] aag [-----] tcgaa [-------------------------------------------------------] atcgc [-----] g [-] aaaaaac [------] ggcctcatctgaagaaaaaa [aa---] ----- [-] agt [-] gctgt [-] ttcatcaag [-----] acaat [---------] gca [-] ccgt [-------] gtcac [-] aaatcaatgcaa [-------] acgatgg [------] cgaaattgca [-----] agaa [------------] ttgtgcttcgaattgctt [---] ccgcatccacc [-] gtattctcc [-] agatct [---] ggcccca
Teloglabrus_entabenensis_mariner_element_2_3_Temar2_3               tgggtgcc [--------] tcatgaa [-----] ctg [-----------------------------------------------------------------------------------------] ac [-] aattgaccaaaaacaaca [-] acgaatcgatgattc [caaggagtgtttaaa] gttgttc [-] aatcg [--------] gaa [-------] taaatcc [ga----------] atttt [---------] tgcgtc [--------] gatatgtgacgatgga [----] tga [-------------------------------------------------] aaca [------] tg [------] gctc [-] catcatttcacaccggagt [--------] cca [-----] atcgaca [ttcatccca] gtggactgcacg [--] tgatgaaccgactccaaagcgggc-----aaa [-------] gacgcaacagtca [--] gctggc [-] aaggtttt [------] ggcat [-] cagtattctg [-------] ggatgctcaa [----------] ggta [----taa----------] tatttattgactatcttaaaaag [------] ggaaaaaccataaatag [--------] cgac [--------] tat [------------------------] tacac [-------] gt [-] cg [----] ttat [-------] tgga [-] gcg [-------] tttaa [-----] aag [-----] tcgaa [-------------------------------------------------------] atcgc [-----] g [a] aaaaaac [------] ggcctcatctgaagaaaaaa [aa---] ----- [-] agt [-] gctgt [-] ttcatcaag [-----] acaat [---------] gca [-] ccgt [-------] gtcac [-] aaatcaatgcaa [-------] acaatgg [------] cgaaattgca [-----] agaa [------------] ttgtgcttcgaattgctt [---] ccgcatccacc [-] gtacacacc [-] tgactt [---] agcccca
1221311641_NLCU01019323_c65140_64115_Teleopsis_dalmanni             tgggtgcc [--------] gcgtttg [-----] ctc [-----------------------------------------------------------------------------------------] ac [-] accggagtaaaaacaaca [-] acgaatcgatgattc [aaagagctgtttgga] catgttt [-] acgcg [--------] caa [-------] taagtcg [ga----------] gtttt [---------] tgcgtc [--------] ggtacattatgatgga [----] tga [-------------------------------------------------] aaca [------] ta [------] gatc [-] caccatttcactccagaga [--------] caa [-----] atcggca [gtctgctga] gtggcaagcagc [--] cggtgaaagccgcccaaagcgacc-----aaa [-------] gacgcagcagttg [--] gctggc [-] aagattat [------] ggcgt [-] ctgtatttta [-------] ggatgcgcat [----------] ggaa [----taa----------] tattcatcgactatctccagaag [------] gggaagaccatcaacag [--------] cgac [--------] tat [------------------------] tatat [-------] ag [-] cg [----] ttat [-------] tgaa [-] gcg [-------] tttga [-----] aag [-----] acgaa [-------------------------------------------------------] atcgc [-----] a [-] aagaaac [------] ggcctcatatgacgaagaaa [ac---] ----- [-] agt [-] tttgt [-] tccaccaag [-----] acaat [---------] gca [-] ccgt [-------] gtcac [-] aagtcgatgaaa [-------] acgatgg [------] caaaattgaa [-----] cgaa [------------] ttgagctacgaattgctg [---] ccgcacccacc [-] gtattctcc [-] agatct [cta] ggcccct
1221311641_NLCU01019323_71903_72907_Teleopsis_dalmanni              tgggtgcc [--------] gcgtttg [-----] ctc [-----------------------------------------------------------------------------------------] ac [-] accggagcaaaaacaaca [-] acgaatcgatgattc [aaagagctgtttgga] catgttt [-] acgcg [--------] caa [-------] taagtcg [ga----------] gtttt [---------] tgcgtc [--------] ggtacattacgatgga [----] tga [-------------------------------------------------] aaca [------] ta [------] gatc [-] caccatttcactccagagt [--------] caa [-----] atcggca [gtctgctga] gtggcatgcagc [--] cgttgaaagccgcccaaagcgacc-----aaa [-------] gacgcagcagttg [--] gctggc [-] aaggttat [------] ggggt [-] ctgtatttta [-------] ggatgcgcat [----------] ggaa [----taa----------] tattcatcgactatctccagaag [------] ggaaagaccatcaccag [--------] cgac [--------] tat [------------------------] tatat [-------] ag [-] cg [----] ttat [-------] tgga [-] gcg [-------] tttga [-----] aag [-----] acgaa [-------------------------------------------------------] atcgc [-----] a [-] aagaaac [------] ggcctcatatgacgaagaaa [ac---] ----- [-] agt [-] tttgt [-] tccaccaag [-----] acaat [---------] gca [-] ccgt [-------] gtcac [-] aagtcgatgaaa [-------] acgatgg [------] caaaattgaa [-----] caaa [------------] ttgagctacgaattgctg [---] ccgcacccacg [-] gtattctcc [-] agatct [---] ggccccc
1221307000_NLCU01023790_c158323_157313_Teleopsis_dalmanni           tgggtgcc [--------] gcgtttg [-----] ctc [-----------------------------------------------------------------------------------------] ac [-] accggagcaaaaacaaca [-] acgaatccatgattc [aaagagctgtttgga] catgttt [-] acgcg [--------] caa [-------] taagtcg [ga----------] gtttt [---------] tgcgtc [--------] ggtacatcacgatgga [----] tga [-------------------------------------------------] aaca [------] tg [------] gatc [-] caccatttcatttcagagt [--------] caa [-----] atcggca [gtctgctga] gtggcatgcagc [--] cggtgaaagccgcccaaagcgacc-----aaa [-------] gacgcagcagttg [--] gctggc [-] aaggttat [------] ggcgt [-] ctgtattctg [-------] ggatgcgcat [----------] ggaa [----taa----------] tattcatcgactatctccagaag [------] gggaagaccatcaacag [--------] cggc [--------] tat [------------------------] tatat [-------] ag [-] cg [----] taat [-------] tgga [-] gcg [-------] tttga [-----] aag [-----] acgaa [-------------------------------------------------------] atcgc [-----] a [-] aagaaac [------] ggcctcatgtggcgaagaaa [ac---] ----- [-] agt [-] tttgt [-] tccaccaag [-----] acaat [---------] gca [-] ccgt [-------] gtcac [-] aagtcgatgaaa [-------] acgatgg [------] caaaattga- [-----] ---- [------------] -------tcgaattactg [---] tcgcacccacc [-] gtattctcc [-] agatct [---] ggccccc
1221338795_NLCU01000295_c9258_8221_Teleopsis_dalmanni               tgggtgcc [--------] gcgtttg [-----] ctc [-----------------------------------------------------------------------------------------] ac [-] accggagcaaaaacaaca [-] acgaatcgatgattc [aaagagctgtttgga] catgttt [-] acgcg [--------] caa [-------] taagtcg [ga----------] gtttt [---------] tgcgtc [--------] ggtacatcacgatgga [----] tga [-------------------------------------------------] aaca [------] tg [------] gatc [-] caccattacactccagagt [--------] caa [-----] atcggca [gtctgctga] gtggcatgcagc [--] cggtgaaggccgcccaaagcaacc-----aaa [-------] gacgcagcagttg [--] gctggc [-] aaggttat [------] ggcgt [-] ctgtattttg [-------] ggatgcgcat [----------] ggaa [----taa----------] tattcatcgactatctccagaag [------] gggaagaccatcaacag [--------] cgac [--------] tac [------------------------] tatat [-------] ag [-] cg [----] ttat [-------] tgga [-] gcg [-------] tttga [-----] aag [-----] ttgaa [-------------------------------------------------------] atcgc [-----] a [-] aagaaac [------] ggccacatatggcgaagaaa [ac---] ----- [-] agt [-] tttgt [-] tccaccaag [-----] acaat [---------] gca [-] ccgt [-------] gtcac [-] aagtcgatgaaa [-------] acgatgg [------] caaaattgaa [-----] cgaa [------------] ttgagctacgaattgcta [---] ccgcacccacc [-] gtattctcc [-] agatct [---] ggccccc
1221338795_NLCU01000295_c13919_12882_Teleopsis_dalmanni             tgggtgcc [--------] gcgtttg [-----] ctc [-----------------------------------------------------------------------------------------] ac [-] accggagcaaaaacaaca [-] acgaatcgatgattc [aaagagctgtttgga] catgttt [-] acgcg [--------] caa [-------] taagtcg [ga----------] gtttt [---------] tgcgtc [--------] ggtacatcacgatgga [----] tga [-------------------------------------------------] aaca [------] tg [------] gatc [-] caccattacactccagagt [--------] caa [-----] atcggca [gtctgctga] gtggcatgcagc [--] cggtgaaggccgcccaaagcaacc-----aaa [-------] gacgcagcagttg [--] gctggc [-] aaggttat [------] ggcgt [-] ctgtattttg [-------] ggatgcgcat [----------] ggaa [----taa----------] tattcatcgactatctccagaag [------] gggaagaccatcaacag [--------] cgac [--------] tac [------------------------] tatat [-------] ag [-] cg [----] ttat [-------] tgga [-] gcg [-------] tttga [-----] aag [-----] ttgaa [-------------------------------------------------------] atcgc [-----] a [-] aagaaac [------] ggccacatatggcgaagaaa [ac---] ----- [-] agt [-] tttgt [-] tccaccaag [-----] acaat [---------] gca [-] ccgt [-------] gtcac [-] aagtcgatgaaa [-------] acgatgg [------] caaaattgaa [-----] cgaa [------------] ttgagctacgaattgcta [---] ccgcacccacc [-] gtattctcc [-] agatct [---] ggccccc
1221338795_NLCU01000295_c4697_3660_Teleopsis_dalmanni               tgggtgcc [--------] gcgtttg [-----] ctc [-----------------------------------------------------------------------------------------] ac [-] accggagcaaaaacaaca [-] acgaatcgatgattc [aaagagctgtttgga] catgttt [-] acgcg [--------] caa [-------] taagtcg [ga----------] gtttt [---------] tgcgtc [--------] ggtacatcacgatgga [----] tga [-------------------------------------------------] aaca [------] tg [------] gatc [-] caccattacactccagagt [--------] caa [-----] atcggca [gtctgctga] gtggcatgcagc [--] cggtgaaggccgcccaaagcaacc-----aaa [-------] gacgcagcagttg [--] gctggc [-] aaggttat [------] ggcgt [-] ctgtattttg [-------] ggatgcgcat [----------] ggaa [----taa----------] tattcatcgactatctccagaag [------] gggaagaccatcaacag [--------] cgac [--------] tac [------------------------] tatat [-------] ag [-] cg [----] ttat [-------] tgga [-] gcg [-------] tttga [-----] aag [-----] ttgaa [-------------------------------------------------------] atcgc [-----] a [-] aagaaac [------] ggcctcatatggcgaagata [ac---] ----- [-] agt [-] tttgt [-] tccaccaag [-----] acaat [---------] gca [-] ccgt [-------] gtcac [-] aagtcgatgaaa [-------] acgatgg [------] caaaattgaa [-----] cgaa [------------] ttgagctacgaattgcta [---] ccgcacccacc [-] gtattctcc [-] agatct [---] ggccccc
Tdmar3                                                              tgggtgcc [--------] gcgtttg [-----] ctc [-----------------------------------------------------------------------------------------] ac [-] accggagcaaaaacaaca [-] acgaatcgatgattc [aaagagctgtttgga] catgttt [-] acgcg [--------] caa [-------] taagtcg [ga----------] gtttt [---------] tgcgtc [--------] ggtacatcacgatgga [----] tga [-------------------------------------------------] aaca [------] tg [------] gatc [-] caccattacactccagagt [--------] caa [-----] atcggca [gtctgctga] gtggcatgcagc [--] cggtgaaggccgcccaaagcaacc-----aaa [-------] gacgcagcagttg [--] gctggc [-] aaggttat [------] ggcgt [-] ctgtattttg [-------] ggatgcgcat [----------] ggaa [----taa----------] tattcatcgactatctccagaag [------] gggaagaccatcaacag [--------] cgac [--------] tac [------------------------] tatat [-------] ag [-] cg [----] ttat [-------] tgga [-] gcg [-------] tttga [-----] aag [-----] ttgaa [-------------------------------------------------------] atcgc [-----] a [-] aagaaac [------] ggcctcatatggcgaagata [ac---] ----- [-] agt [-] tttgt [-] tccaccaag [-----] acaat [---------] gca [-] ccgt [-------] gtcac [-] aagtcgatgaaa [-------] acgatgg [------] caaaattgaa [-----] cgaa [------------] ttgagctacgaattgcta [---] ccgcacccacc [-] gtattctcc [-] agatct [---] ggccccc
Twmar3                                                              tgggtgcc [--------] gcgtttg [-----] ctc [-----------------------------------------------------------------------------------------] ac [-] accggagcaaaaacaaca [-] acgaatcgatgattc [aaagagctgtttgga] catgttt [-] acgcg [--------] caa [-------] taagtcg [ga----------] gtttt [---------] tgcgtc [--------] ggtacatcacgatgga [----] tga [-------------------------------------------------] aaca [------] tg [------] gatc [-] caccattacactccagagt [--------] caa [-----] atcggca [gtctgctga] gtggcatgcagc [--] cggtgaaagccgcccaaagcgacc-----aaa [-------] gacgcagcagttg [--] gctggc [-] aaggttat [------] ggcgt [-] ctgtattttg [-------] ggatgcgcat [----------] ggaa [----taa----------] tattcatcgactatctccagaag [------] gggaagaccatcaacag [--------] cgac [--------] tat [------------------------] tatat [-------] ag [-] cg [----] ttat [-------] tgga [-] gcg [-------] tttga [-----] aag [-----] acgaa [-------------------------------------------------------] atcgc [-----] a [-] aagaaac [------] ggcctcatatggcgaagaaa [ac---] ----- [-] agt [-] tttgt [-] tccaccaag [-----] acaat [---------] gca [-] ccgt [-------] gtcac [-] aagtcgatgaaa [-------] acgatgg [------] caaaattgca [-----] cgaa [------------] ttacacttcgaattgctt [---] cctcatccacc [-] gtattctcc [-] agatct [---] ggccccc
1221312182_NLCU01018782_c44629_43718_Teleopsis_dalmanni             tgggtgcc [--------] gcgtttg [-----] ctc [-----------------------------------------------------------------------------------------] ac [-] actggagcaaaaacaata [-] acgaatcgatgattc [aaatagctgtttgga] catgttt [-] acgcg [--------] caa [-------] taagtcg [ga----------] gtttt [---------] tgcgtc [--------] ggtacatcacgatgga [----] tga [-------------------------------------------------] aaca [------] tg [------] gatc [-] caccatttcactccagagt [--------] caa [-----] atcggca [gtctgctga] gtggcatgcagc [--] cggtgaaagccgcccaaagcgacc-----aaa [-------] gacgcagcagttg [--] gctggc [-] aaggttat [------] ggcgt [-] ctgtattttg [-------] ggatgcgcat [----------] ggaa [----taa----------] tat---tcgactatatccagaag [------] gggaagatcatcaacag [--------] cgac [--------] tat [------------------------] tatat [-------] ag [-] cg [----] ttat [-------] tgga [-] gcg [-------] tttga [-----] aag [-----] acgaa [-------------------------------------------------------] atccc [-----] a [-] aagaaac [------] ggcctcatatggcgaagaaa [ac---] ----- [-] agt [-] tttgt [-] tccaccaag [-----] acaat [---------] gca [-] ccgt [-------] atcac [-] aagtcgatgaaa [-------] atgatgg [------] caaaattgat [-----] cgaa [------------] ttgagctacgaattgctg [---] ccgcacccacc [-] gtattctcc [-] agatct [---] ggcgccc
1221312217_NLCU01018747_26818_27534_Teleopsis_dalmanni              tgggtgcc [--------] gcgtttg [-----] ctc [-----------------------------------------------------------------------------------------] ac [-] accggagcaaaaataaca [-] acgaatcgatgattc [aaagagctgtttgga] catgttt [-] acgcg [--------] caa [-------] taagttg [ga----------] gtttt [---------] tgcgtc [--------] ggtacatcacgatgaa [----] tga [-------------------------------------------------] aaca [------] tg [------] gatc [-] caccatttcactccagagt [--------] caa [-----] atcggca [gtctgctaa] gtggcatgcagc [--] cggtgaaagccgtccaaagcgacc-----aaa [-------] gaggcagcagttg [--] gctgac [-] aaggttat [------] ggcat [-] ctgtattttg [-------] ggatgagcat [----------] ggaa [----taa----------] tatttatcgactatctccagaag [------] ggggagaccatcaacag [--------] cgac [--------] tat [------------------------] tatat [-------] ag [-] cg [----] ttat [-------] tgga [-] gtg [-------] tttga [-----] aag [-----] acgaa [-------------------------------------------------------] atcgc [-----] a [-] aagaaac [------] ggcctcatatcgcgaacaaa [ac---] ----- [-] agt [-] tttgt [-] tccaccaag [-----] acaat [---------] gca [-] ccgt [-------] gccac [-] aagtcgatgaaa [-------] acgatgg [------] caaaattaaa [-----] cgaa [------------] ttgagctacgaattgctg [---] ccgcacccacc [-] atattctcc [-] agatct [---] ggccccc
1221312983_NLCU01018247_169880_170602_Teleopsis_dalmanni            tgactgcc [--------] gcatttg [-----] ctc [-----------------------------------------------------------------------------------------] ac [-] accggagcaaatacaaca [-] acgaatcgatgattc [aaagagctgtttgga] catgctt [-] acgcg [--------] caa [-------] taagtcg [ga----------] gtttt [---------] tacgtc [--------] ggtacatcacgatgga [----] tga [-------------------------------------------------] aaca [------] tg [------] gatc [-] taccatttcactccagagt [--------] caa [-----] atcggca [gtctgctga] gtggtatgcagc [--] cggtgaaagccgcccaaagcgacc-----aaa [-------] gacgcagcagttg [--] gctggt [-] aaggctat [------] ggcgt [-] ctgtattttg [-------] ggatgcgcat [----------] ggaa [----taa----------] taatcatcgcctatctccagaag [------] ttgaagaccatcaacag [--------] cgac [--------] tat [------------------------] tatat [-------] ag [-] cg [----] ttat [-------] tgga [-] gcg [-------] tttga [-----] aag [-----] acgaa [-------------------------------------------------------] atcgc [-----] a [-] aagaaac [------] ggcctcatatggcgaagaaa [ac---] ----- [-] agt [-] tttgt [-] tccaccaaa [-----] acaat [---------] gca [-] ccgt [-------] gtcac [-] aagtcgatgaaa [-------] acgatgg [------] caaaattgaa [-----] cgaa [------------] ttgatctatgaattgctg [---] ccgcacccacc [-] gtattctaa [-] agatct [---] ggccccc
1221332621_NLCU01004775_c10464_9496_Teleopsis_dalmanni              tgggtgcc [--------] gcgttta [-----] ctc [-----------------------------------------------------------------------------------------] ac [-] cgtcgatcaaaaataaca [-] acgtgttgatgattc [agggcagtgtttgac] catgttt [-] acaag [--------] taa [-------] taaatca [ga----------] ttttt [---------] tgcgtc [--------] gatatgtgacaatgga [----] tga [-------------------------------------------------] aaca [------] tg [------] gatc [-] cgtaacttcactccggaat [--------] cat [-----] aacgatc [atcatctga] gtggattgcagc [--] cggtgaatcactttcgaagcgttc-----aaa [-------] ggcacaacagtca [--] gctggg [-] aaggttat [------] ggctt [-] cagtattttg [-------] ggatg----- [----------] ---- [-----------------] ----------------------- [------] -----aaccatcaatag [--------] taac [--------] tac [------------------------] tatac [-------] gg [-] ca [----] ttac [-------] tgta [-] tcg [-------] tttga [-----] aag [-----] gagaa [-------------------------------------------------------] attgt [-----] t [-] aaaaacc [------] gaccgcatatggcgaagaaa [ta---] ----- [-] aat [-] tttgt [-] ttcatcaag [-----] gcaat [---------] gca [-] ccat [-------] gtcac [-] aagtcaataaaa [-------] acgatgg [------] caaaattgca [-----] cgaa [------------] ttcga-agtgtattgctt [---] cctcatccac- [-] --------- [-] agatct [---] gcccccc
1221312980_NLCU01018248_c221402_220362_Teleopsis_dalmanni           tgggtgcc [--------] acgttta [-----] ctc [-----------------------------------------------------------------------------------------] ac [-] agtcgatcaaaaacaaca [-] tcgtgttgatgattc [agagcagtgtttggc] cctgttc [-] acacg [--------] taa [-------] taaatca [ga----------] tattt [---------] tgcgtc [--------] gatatgtgagaatgcg [----] tga [-------------------------------------------------] aata [------] tg [------] gatc [-] catcactttactccggaat [--------] caa [-----] aacgatc [atcgtctga] gtgaactgcagc [--] tgatgaaccacgtccaaaacgtcc-----aaa [-------] ggcacaatagtca [--] actggg [-] aaggttat [------] ggctt [-] caatattttg [-------] ggatacacat [----------] gata [----taa----------] tcttcattgactatttcgaaaag [------] ggaaaaaccattaatag [--------] taac [--------] --- [------------------------] ---ac [-------] gg [-] ca [----] ttac [-------] tgga [-] tcg [-------] tttaa [-----] aag [-----] cagaa [-------------------------------------------------------] attgt [-----] g [-] aaaaaac [gttaag] gaccgcatatggcgaaacaa [aa---] ----- [-] aat [-] tttgt [-] ttcaccaag [-----] acaat [---------] gca [-] ccat [-------] gtcac [-] aagtcaataaaa [-------] acgatgg [------] caaaattgca [-----] cgca [------------] ttacacttcgaattgctt [---] tcttatccacc [-] atatagtcc [-] agatct [---] ggccccc
1221312361_NLCU01018603_250515_251516_Teleopsis_dalmanni            tgggtgtc [--------] gcgatta [-----] ctc [-----------------------------------------------------------------------------------------] ac [-] actcgaccataagcgcaa [-] tcgtgtgaccacttc [aagagagtgtttagc] gatgttc [-] agcca [--------] taa [-------] t------ [ccgaacg---a-] atttt [---------] tgcgac [--------] gttttgttactgtgga [----] cga [-------------------------------------------------] aaca [------] tg [------] gatc [-] catcacaacacgccaggga [--------] cca [-----] aagaaca [aacggagca] gtgggttgctag [--] gggttatcgtggaccaaagaaggc-----caa [-------] acagagtctgtca [--] gccaac [-] aaggtcat [------] ggtca [-] cagttttttg [-------] gaatgcaagc [----------] ggtg [----tca----------] ttcacatcgattacctcgagaaa [------] tgtaaaacgatcaccgg [--------] tgaa [--------] tat [------------------------] tattc [-------] aa [-] ag [----] cttt [-------] tgaa [-] cag [-------] attcg [-----] atg [-----] ttgat [-------------------------------------------------------] ttgaa [-----] g [-] caaaaac [------] ggccgcatttggcgaagaag [aa---] ----- [-] aat [-] gctat [-] tccatcaag [-----] acaat [---------] gca [-] cgtg [-------] tgcac [-] acttatctagtc [-------] acgatgg [------] ctaaaatcca [-----] cgat [------------] ttgggatacgaactgcta [---] ccccatctagc [-] atattctcc [-] agattc [---] ---tccc
Sbr_JXPL01000142                                                    tgggtacc [--------] acatgaa [-----] ttg [-----------------------------------------------------------------------------------------] tc [-] tgtgaaaaatttaatgga [-] ccgaattaacatctg [cgattc---------] tttgctg [-] aaacg [--------] aaa [-------] tgaaatc [gaac------c-] atttc [---------] tgaagc [--------] gaatggtaacaggaga [----] cga [aaagtggatcaaatacgacaataatgtgccgtttcgcaaccgtggacgt] aaca [------] tg [------] gatc [-] catcacaacaacccagaga [--------] cca [-----] aggaaaa [gccaaaaca] gtggacttcttg [--] -----------taccaaagaaggt-----caa [-------] gtagggtctgtcg [--] gccaac [-] aaagtcat [------] ggcga [-] catttttttg [-------] ggatgcacgc [----------] agtg [----tca----------] ttcatatcgattaccttgaaagg [g----t] ----------------- [aata----] ttac [--------] gat [------------------------] tattc [-------] ag [-] ag [----] ctat [-------] tgga [-] cag [-------] atttg [-----] aca [-----] ttgtt [-------------------------------------------------------] tagaa [-----] g [-] caaaaac [------] gaccgcacatggcgaagaaa [aa---] ----- [-] tgt [-] gcttt [-] tccaccata [-----] acaat [---------] gca [-] cggg [-------] tgcac [-] atgtgagtagtc [-------] tccatgg [------] caaaaattaa [-----] taaa [------------] ttgggctacgaactgcta [---] ctccattcagc [-] atattttcc [-] agaatt [---] agccctc
Sbr_JXPL01000092                                                    gtagtgca [--------] gcatacg [-----] tta [-----------------------------------------------------------------------------------------] ac [-] aattcaacaaaaattcga [-] tcaaaaacggatttc [acaatgcaatttgga] acttttt [-] aaaca [--------] gaa [-------] t------ [aaaacgg---a-] cttaa [---------] agcgtc [--------] gtttcataactgtgga [----] tga [-------------------------------------------------] gact [------] tg [------] agtc [-] taccatcatgatcccatat [--------] tga [-----] aacagca [acgtttata] gtggactgaagc [--] tggatgttcggcaccaaagcagac-----aaa [-------] gcacgaacgatcg [--] acaaaa [-] aaggttat [------] ggcta [-] ctagtttctg [-------] ggatgcaata [----------] ttga [----ttt----------] ttttgattgattatcttgagaaa [------] ggtgaaacaatacactc [--------] agaa [--------] tac [------------------------] tattg [-------] ca [-] ac [----] cttt [-------] tgga [-] taa [-------] actgg [-----] atg [-----] cagta [-------------------------------------------------------] attcg [-----] c [-] gaaaata [------] gacccagtttaaaaaaggaa [aaa--] atcc- [-] --- [-] --ttt [-] ttcatcaag [-----] acaac [---------] gca [-] cgtc [-------] ctcac [-] acaagtgttttc [-------] acaatga [------] ctaaggagat [-----] tata [------------] ctgaataaaaaaccaaaa [---] cttaaaccaag [-] ata?????? [?] ?????? [???] ???????
1221337295_NLCU01001540_73426_74172_Teleopsis_dalmanni              ctttttcc [--------] gattcac [-----] ctc [-----------------------------------------------------------------------------------------] aa [-] tttgttccaaaaacacca [-] tcgtggacaggtctc [---------gttaga] catgctt [-] gatcg [--------] tgc [-------] caattcc [gatccaa---c-] tttca [---------] tggaac [--------] gcatcataacgggtga [----] cga [-------------------------------------------------] gaca [------] tg [------] ggtc [-] tacgagtacgacatgcaaa [--------] caa [-----] gccaaca [atcatcgga] atggagaggaaa [--] agacgagccgaaaccgaaaaaacc-----acg [-------] ccaaagtcgctcg [--] aaaatc [-] aaggcaat [------] gctga [-] ttgttttctt [-------] cgatattcgt [----------] ggtg [----tgg----------] tgcatcatgaattcgtccctgaa [------] ggacaaacagtcaataa [--------] agac [--------] tat [------------------------] tattt [-------] ga [-] ct [----] gttt [-------] taag [-] acg [-------] tttgc [-----] gtg [-----] aaaat [-------------------------------------------------------] atccg [-----] c [-] cgtaaac [------] ggcctcaattgtggaaggat [aat--] tcatg [-] --- [-] gattt [-] ttcatgacg [-----] ataat [---------] gct [-] ccc? [???????] ????? [?] ???????????? [???????] ??????? [??????] ?????????? [?????] ???? [????????????] ?????????????????? [???] ??????????? [?] ????????? [?] ?????? [???] ???????
1221330673_NLCU01006112_56088_57119_Teleopsis_dalmanni              ctttttcc [--------] gattcac [-----] ctc [-----------------------------------------------------------------------------------------] aa [-] tttgttccaaaaacacca [-] tcgtggacaggtctc [---------gttaga] catgctt [-] gatcg [--------] tgc [-------] caattcc [gatccaa---c-] tttca [---------] tggaac [--------] gcatcataacgggtga [----] cga [-------------------------------------------------] gaca [------] tg [------] ggtc [-] tacgagtacgacatgcaaa [--------] caa [-----] gccaaca [atcatcgga] atggagaggaaa [--] agacgagccgaaaccgaaaaaacc-----acg [-------] ccaaagtcgctcg [--] aaaatc [-] aaggcaat [------] gctga [-] ttgttttctt [-------] cgatattcgt [----------] ggtg [----tgg----------] tgcatcatgaattcgtccctgaa [------] ggacaaacagtcaataa [--------] agac [--------] tat [------------------------] tattt [-------] ga [-] ct [----] gttt [-------] taag [-] acg [-------] tttgc [-----] gtg [-----] aaaat [-------------------------------------------------------] atccg [-----] c [-] cgtaaac [------] ggcctcaattgtggaaggat [aat--] tcatg [-] --- [-] gattt [-] ttcatgacg [-----] ataat [---------] gct [-] ccct [-------] cgcac [-] cgagccaacatt [-------] atcaacg [------] attttaaggc [-----] caaa [------------] cattcaataaataccatc [---] gaacagccacc [-] gtattcacc [-] tgatct [---] tgcaccg
1221306567_NLCU01024223_c210812_209781_Teleopsis_dalmanni           ctttttcc [--------] gattcac [-----] ctc [-----------------------------------------------------------------------------------------] aa [-] tttgttccaaaaacacca [-] tcgtggacaggtctc [---------gttaga] catgctt [-] gatcg [--------] tgc [-------] caattcc [gatccaa---c-] tttca [---------] tggaac [--------] gcatcataacgggtga [----] cga [-------------------------------------------------] gaca [------] tg [------] ggtc [-] tacgagtacgacatgcaaa [--------] caa [-----] gccaaca [atcatcgga] atggagaggaaa [--] agacgagccgaaaccgaaaaaacc-----acg [-------] ccaaagtcgctcg [--] aaaatc [-] aaggcaat [------] gctga [-] ttgttttctt [-------] cgatattcgt [----------] ggtg [----tgg----------] tgcatcatgaattcgtccctgaa [------] ggacaaacagtcaataa [--------] agcc [--------] tat [------------------------] tattt [-------] ga [-] ct [----] gttt [-------] taag [-] acg [-------] tttgc [-----] gtg [-----] aaaat [-------------------------------------------------------] atccg [-----] c [-] cgtaaac [------] ggcctcaattgtggaaggat [aat--] tcatg [-] --- [-] gattt [-] ttcatgacg [-----] ataat [---------] gct [-] ccct [-------] cgcac [-] cgagccaacatt [-------] atcaaag [------] attttaaggc [-----] caaa [------------] cattcaataaataccatc [---] gaacagccacc [-] gtattcacc [-] tgatct [---] tgcaccg
1221312024_NLCU01018940_c300577_299546_Teleopsis_dalmanni           ctttttcc [--------] gattcac [-----] ctc [-----------------------------------------------------------------------------------------] aa [-] tttgttccaaaaacacca [-] tcgtggacaggtctc [---------gttaga] catgctt [-] gatcg [--------] tgc [-------] caattcc [gatccaa---c-] tttca [---------] tggaac [--------] gcatcataacgggtga [----] cga [-------------------------------------------------] gaca [------] tg [------] ggtc [-] tacgagtacgacatgcaaa [--------] caa [-----] gccaaca [atcatcgga] atggagaggaaa [--] agacgagccgaaaccgaaaaaacc-----acg [-------] ccaaagtcgctcg [--] aaaatc [-] aaggcaat [------] gctga [-] ttgttttctt [-------] cgatattcgt [----------] ggtg [----tgg----------] tgcatcatgaattcgtccctgaa [------] ggacaaacagtcaataa [--------] agcc [--------] tat [------------------------] tattt [-------] ga [-] ct [----] gttt [-------] taag [-] acg [-------] tttgc [-----] gtg [-----] aaaat [-------------------------------------------------------] atccg [-----] c [-] cgtaaac [------] ggcctcaattgtggaaggat [aat--] tcatg [-] --- [-] gattt [-] ttcatgacg [-----] ataat [---------] gct [-] ccct [-------] cgcac [-] cgagccaacatt [-------] atcaacg [------] attttaaggc [-----] caaa [------------] cattcaataaataccatc [---] gaacagccccc [-] gtattcacc [-] tgatct [---] tgcaccg
1221332269_NLCU01005094_1_1032_Teleopsis_dalmanni                   ctttttcc [--------] gattcac [-----] ctc [-----------------------------------------------------------------------------------------] aa [-] tttgttccaaaaacacca [-] tcgtggacaggtctc [---------gttaga] catgctt [-] gatcg [--------] tgc [-------] caattcc [gatccaa---c-] tttca [---------] tggaac [--------] gcatcataacgggtga [----] cga [-------------------------------------------------] gaca [------] tg [------] ggtc [-] tacgagtacgacatgcaaa [--------] caa [-----] gccaaca [atcatcgga] atggagaggaaa [--] agacgagccgaaaccgaaaaaacc-----acg [-------] ccaaagtcgctcg [--] aaaatc [-] aaggcaat [------] gctga [-] ttgttttctt [-------] cgatattcgt [----------] ggtg [----tgg----------] tgcatcatgaattcgtccctgaa [------] ggacaaacagtcaataa [--------] agcc [--------] tat [------------------------] tattt [-------] ga [-] ct [----] gttt [-------] taag [-] acg [-------] tttgc [-----] gtg [-----] aaaat [-------------------------------------------------------] atccg [-----] c [-] cgtaaac [------] ggcctcaattgtggaaggat [aat--] tcatg [-] --- [-] gattt [-] ttcatgacg [-----] ataat [---------] gct [-] ccct [-------] cgcac [-] cgagccaacatt [-------] atcaacg [------] attttaaggc [-----] caaa [------------] cattcaataaataccatc [---] gaacagccccc [-] gtattcacc [-] tgatct [---] tgcaccg
1221312361_NLCU01018603_c28257_27226_Teleopsis_dalmanni             ctttttcc [--------] gattcac [-----] ctc [-----------------------------------------------------------------------------------------] aa [-] tttgttccaaaaacacca [-] tcgtggacaggtctc [---------gttaga] catgctt [-] gatcg [--------] tgc [-------] caattcc [gatccaa---c-] tttca [---------] tggaac [--------] gcatcataacgggtga [----] cga [-------------------------------------------------] gaca [------] tg [------] ggtc [-] tacgagtacgacatgcaaa [--------] caa [-----] gccaaca [atcatcgga] atggagaggaaa [--] agacgagccgaaaccgaaaaaacc-----acg [-------] ccaaagtcgctcg [--] aaaatc [-] aaggcaat [------] gctga [-] ttgttttctt [-------] cgatattcgt [----------] ggtg [----tgg----------] tgcatcatgaattcgtccctgaa [------] ggacaaacagtcaataa [--------] agcc [--------] tat [------------------------] tattt [-------] ga [-] ct [----] gttt [-------] taag [-] acg [-------] tttgc [-----] gtg [-----] aaaat [-------------------------------------------------------] atccg [-----] c [-] cgtaaac [------] ggcctcaattgtggaaggat [aat--] tcatg [-] --- [-] gattt [-] ttcatgacg [-----] ataat [---------] gct [-] ccct [-------] cgcac [-] cgagccaacatt [-------] atcaacg [------] attttaaggc [-----] caaa [------------] cattcaataaataccatc [---] gaacagccccc [-] gtattcacc [-] tgatct [---] tgcaccg
Tdmar4                                                              ctttttcc [--------] gattcac [-----] ctc [-----------------------------------------------------------------------------------------] aa [-] tttgttccaaaaacacca [-] tcgtggacaggtctc [---------gttaga] catgctt [-] gatcg [--------] tgc [-------] caattcc [gatccaa---c-] tttca [---------] tggaac [--------] gcatcataacgggtga [----] cga [-------------------------------------------------] gaca [------] tg [------] ggtc [-] tacgagtacgacatgcaaa [--------] caa [-----] gccaaca [atcatcgga] atggagaggaaa [--] agacgagccgaaaccgaaaaaacc-----acg [-------] ccaaagtcgctcg [--] aaaatc [-] aaggcaat [------] gctga [-] ttgttttctt [-------] cgatattcgt [----------] ggtg [----tgg----------] tgcatcatgaattcgtccctgaa [------] ggacaaacagtcaataa [--------] agcc [--------] tat [------------------------] tattt [-------] ga [-] ct [----] gttt [-------] taag [-] acg [-------] tttgc [-----] gtg [-----] aaaat [-------------------------------------------------------] atccg [-----] c [-] cgtaaac [------] ggcctcaattgtggaaggat [aat--] tcatg [-] --- [-] gattt [-] ttcatgacg [-----] ataat [---------] gct [-] ccct [-------] cgcac [-] cgagccaacatt [-------] atcaacg [------] attttaaggc [-----] caaa [------------] cattcaataaataccatc [---] gaacagccccc [-] gtattcacc [-] tgatct [---] tgcaccg
1221330650_NLCU01006135_c72764_71739_Teleopsis_dalmanni             ctttttcc [--------] gattcac [-----] ctc [-----------------------------------------------------------------------------------------] aa [-] tttgttccaaaaacacca [-] tcgtggacaggtctc [---------gttaga] catgctt [-] gatcg [--------] tgc [-------] caattcc [gatccaa---c-] tttca [---------] tggaac [--------] gcatcataacgggtga [----] cga [-------------------------------------------------] gaca [------] tg [------] ggtc [-] tacgagtacgacatgcaaa [--------] caa [-----] gccaaca [atcatcgga] atggagaggaaa [--] agacgagccgaaaccgaaaaaacc-----acg [-------] ccaaagtcgctcg [--] aaaatc [-] aaggcaat [------] gctga [-] ttgttttctt [-------] cgatattcgt [----------] ggtg [----tgg----------] tgcatcatgaattcgtccctgaa [------] ggacaaacagtcaataa [--------] agcc [--------] tat [------------------------] tattt [-------] ga [-] ct [----] gttt [-------] taag [-] acg [-------] tttgc [-----] gtg [-----] aaaat [-------------------------------------------------------] atccg [-----] c [-] cgtaaac [------] ggcctcaattgtggaaggat [aat--] tcatg [-] --- [-] gattt [-] ttcatgacg [-----] ataat [---------] gct [-] ccct [-------] cgcac [-] cgagccaacatt [-------] atcaacg [------] attttaaggc [-----] caaa [------------] cattcaataaataccatc [---] gaacagccccc [-] gtattcacc [-] tgatct [---] tgcaccg
Twmar4                                                              cttgttcc [--------] gattcac [-----] ctc [-----------------------------------------------------------------------------------------] aa [-] tttgttccaaaaacacca [-] tcgtggacaggtctc [---------gttaga] catgctt [-] gatcg [--------] tgc [-------] caattcc [gatccaa---c-] tttca [---------] tggaac [--------] gcatcataacgggtga [----] cga [-------------------------------------------------] gaca [------] tg [------] ggtc [-] tacgagtacgacatgcaaa [--------] caa [-----] gccaaca [atcatcgga] atggagaggaaa [--] agacgagccgaaaccgaaaaaacc-----acg [-------] ccaaagtcgctcg [--] aaaatc [-] aaggcaat [------] gctga [-] ttgttttctt [-------] cgatattcgt [----------] ggtg [----tgg----------] tgcatcatgaattcgtccctgaa [------] ggacaaacagtcaataa [--------] agcc [--------] tat [------------------------] tattt [-------] ga [-] ct [----] gttt [-------] taag [-] acg [-------] tttgc [-----] gtg [-----] aaaat [-------------------------------------------------------] atccg [-----] c [-] cgtaaac [------] ggcctcaattgtggaaggat [aat--] tcatg [-] --- [-] gattt [-] ttcatgacg [-----] ataat [---------] gct [-] ccct [-------] cgcac [-] cgagccaacatt [-------] atcaacg [------] attttaaggc [-----] caaa [------------] cattcaataaataccatc [---] gaacagccccc [-] gtattcacc [-] tgatct [---] tgcaccg
1221338793_NLCU01000296_87822_88598_Teleopsis_dalmanni              ctttttcc [--------] gattcac [-----] ctc [-----------------------------------------------------------------------------------------] aa [-] tttgttccaaaaacacca [-] tcgtggacaggtctc [---------gttaga] catgctt [-] gatcg [--------] tgc [-------] caattcc [gatccaa---c-] tttca [---------] tggaac [--------] gcatcataacgggtga [----] cga [-------------------------------------------------] gaca [------] tg [------] ggtc [-] tacgagtacgacatgcaaa [--------] caa [-----] gccaaca [atcatcgga] atggagaggaaa [--] agacgagccgaaaccgaaaaaacc-----acg [-------] ccaaagtcgctcg [--] aaaatc [-] aaggcaat [------] gctga [-] ttgttttctt [-------] cgatattcgt [----------] ggtg [----tgg----------] tgcatcatgaattcgtccctgaa [------] ggacaaacagtcaataa [--------] agcc [--------] tat [------------------------] tattt [-------] ga [-] ct [----] gttt [-------] taag [-] acg [-------] tttgc [-----] gtg [-----] aaaat [-------------------------------------------------------] atccg [-----] c [-] cgtaaac [------] ggcctcaattgtggaaggat [aat--] tcatg [-] --- [-] gattt [-] ttcatgacg [-----] ataat [---------] gct [-] ccct [-------] cgcac [g] cgagccaacatt [-------] atcaa?? [??????] ?????????? [?????] ???? [????????????] ?????????????????? [???] ??????????? [?] ????????? [?] ?????? [???] ???????
1221311383_NLCU01019581_16566_17468_Teleopsis_dalmanni              cttgtacc [--------] gaaacac [-----] ctt [-----------------------------------------------------------------------------------------] ga [-] ttttttgaaaaaagaata [-] tcgaaagaacgtatg [tgaaga---------] aatgatt [-] tttga [--------] gca [-------] tgaaaac [cactcta---c-] attca [---------] tgaaaa [--------] gcattataaca--tta [----] tga [-------------------------------------------------] gaca [------] tg [------] ggtt [-] tatgagtatgaagtcgaaa [--------] cca [-----] gtcagca [atcgagcga] atggcgcttcga [--] aaacgagccaaaacgcgaagaacc-----gcg [-------] caaaagtcgttcg [--] aaaact [-] aaagttat [------] gctca [-] ctgttttttt [-------] cgactaccgc [----------] ggtg [----ttg----------] ttcattacgaatttttgcc---- [------] ---------atcaataa [--------] agaa [--------] tat [------------------------] tacat [-------] cg [-] gc [----] gtta [-------] tgcg [-] gca [-------] tttg- [-----] --- [-----] ----- [-------------------------------------------------------] ---tg [-----] t [-] gagaaaa [------] gacgagatttgtggaaaacc [aac--] aactg [-] --- [-] gattc [-] ttcaccact [-----] acaat [---------] gct [-] ccat [-------] cgcac [-] acggctcttgtt [-------] gtacgcg [------] attttttgac [-----] caaa [------------] cacggcactgctgtcatc [---] gctcaaacacc [-] atattcgcc [-] agatct [---] ggcgccg
1221312361_NLCU01018603_44141_44923_Teleopsis_dalmanni              cttgtacc [--------] gaaacac [-----] ctt [-----------------------------------------------------------------------------------------] ga [-] ttttttgcaaaaagaata [-] ccgaaaaaacgtgtg [tgaaga---------] aatgatt [-] tttga [--------] gta [-------] cggaaac [gactcta---c-] attca [---------] tgaaac [--------] gcatcataccaggtga [----] taa [-------------------------------------------------] gata [------] tg [------] ggtt [-] tatgagtatgacgtcaaac [--------] tca [-----] gtcaata [atcgagcaa] atggcgcttcga [--] gaacgagccaaaacccaaaaaacc-----gcg [-------] caaaagtcgctcg [--] aaaatt [-] aaggttat [------] gctca [-] ctg-gttttt [-------] cgattaccgc [----------] ggtg [----ttg----------] ttcatc----------------- [------] ----------------- [--------] ---- [--------] --- [------------------------] ----- [-------] -- [-] -- [----] ---- [-------] ---- [-] --- [-------] ----- [-----] --- [-----] ----- [-------------------------------------------------------] ---cg [-----] t [-] aagaaaa [------] gacaagatttgtggaaagcc [aac--] aatta [-] --- [-] gattc [-] ttcaccacg [-----] acaat [---------] gct [-] ccat [-------] cgcac [-] acggctcttatt [-------] gtacgcg [------] attttttgac [-----] caaa [------------] cacggcaccactgtcatc [---] gctcaggtacc [-] atattcgcc [-] agatct [---] ggcgctg
1221306567_NLCU01024223_c278974_278201_Teleopsis_dalmanni           cttgtacc [--------] ------- [-----] --- [-----------------------------------------------------------------------------------------] -- [-] ------------------ [-] --------------- [---------------] ------- [-] ----- [--------] --- [-------] ------- [------------] ----- [---------] -gaaac [--------] gcatcataacagatga [----] tga [-------------------------------------------------] gaca [------] tg [------] ggtt [-] tatgagtatgacgtcgaaa [--------] cca [-----] atcaaca [atcgagcga] atggcgctccga [--] aaacgagtcaaaacccaaaaaatg-----tcg [-------] caaaagtcgctcg [--] aaaatt [-] aaagttat [------] gctca [-] ctgttttttt [-------] cgactaccgc [----------] ggta [----ttg----------] ttcattacgaacttttgccagag [------] ggtcatactatcaataa [--------] agaa [--------] tat [------------------------] tacct [-------] cg [-] gc [----] gtta [-------] tgtg [-] gca [-------] tttgc [-----] gtg [-----] agtct [-------------------------------------------------------] atccg [-----] t [-] aagaaaa [------] gaccagatttgtggaaagcc [aac--] aattg [-] --- [-] gattc [-] tttaccacg [-----] acaat [---------] gct [-] ccat [-------] cgcac [-] acggctgttgtt [-------] gtacgcg [------] attttttgac [-----] caaa [------------] cacggcacgaatgtcatc [---] gctcaggcacc [-] atattcgcc [-] agatcc [---] ggcgcca
Diasemopsis_comoroensis_mariner_element_1_1_Dcmar1_1                tggatccc [--------] acacaat [-----] ttg [-----------------------------------------------------------------------------------------] tc [-] aatcgctaaaaaaaaggc [-] tcgtgtcgattggcc [gaaaga---------] aatgctc [-] caaaa [--------] ata [-------] cgatcgc [--------ggt-] gcttc [gaaacac-g] tctatg [--------] acatcgtgacaggtga [----] tga [-------------------------------------------------] atcg [------] tg [------] gatt [-] tacgcgtatgagcccgaaa [--------] gta [-----] aacagaa [gtcgactgt] atgggtgtttca [--] agatgagccaaatccaacaaaagttgctcgcg [-------] cacgaagcaattc [--] caagca [a] atggtcgc [------] -ctgt [-] tttttcggaa [-------] aaactggata [----------] tgtc [------gcaat------] cg-------taccactagaacaa [------] cgcagaacagtcaattc [--------] tgag [--------] tgg [------------------------] tacac [-------] -- [-] aa [----] ccat [-------] ---- [-] tta [-------] tttgc [-----] cag [-----] ttgtc [-------------------------------------------------------] ttcca [-----] a [-] gaaatca [g-----] ----gaaaaccaaccgccga [-----] aaacg [-] gat [-] cactc [-] ttcaccacg [-----] agaat [---------] gcg [-] agct [-------] ctcac [-] acatcggctcaa [-------] acaactg [------] aatttttgag [-----] cact [------------] caaaacatcgatttgatg [---] agtcatccgcc [-] gtatagccc [-] tgactt [---] gacaccc
Teloglabrus_entabenensis_mariner_element_1_1_Temar1_1               tggatccc [--------] acacaat [-----] ttg [-----------------------------------------------------------------------------------------] tc [-] aatcgctcaaaaaaaggc [-] tcgtgtcgattggtc [caaaga---------] aatgctc [-] caaaa [--------] ata [-------] cgaccgc [--------ggt-] gcttc [gaaacac-g] tctatg [--------] acatcgtgacaggtga [----] tga [-------------------------------------------------] atca [------] tg [------] gatt [-] tatgcatatgagcccgaaa [--------] gta [-----] aacagca [gtcgactgt] atgggtgtttca [--] agatgagccaaatccaacaaaagttgcttgcg [-------] cacgaagcacttc [--] caagca [a] atgatcgc [------] -ctgt [-] tttttcggaa [-------] aaactggaca [----------] tgtc [------gcaat------] cg-------taccactagaacaa [------] cgcagaacagccaattc [--------] tgag [--------] tgg [------------------------] tacac [-------] -- [-] aa [----] ccat [-------] ---- [-] ttg [-------] tttgc [-----] cag [-----] ttgtc [-------------------------------------------------------] ttcca [-----] a [-] gaaatca [g-----] ----gaaaaccaaccgccga [-----] agacg [-] gat [-] cactc [-] ttcaccacg [-----] acaat [---------] gcg [-] agct [-------] ctcac [-] acatcggctcaa [-------] acaactg [------] cagttttgag [-----] cact [------------] caaaacatcgatttgatg [---] ggtcatccgcc [-] gtatagccc [-] tgactt [---] gacaccc
Diasemopsis_comoroensis_mariner_element_1_4_Dcmar1_4                tggatccc [--------] acacaat [-----] ttg [-----------------------------------------------------------------------------------------] tc [-] aatcgctcaaaaaaaggc [-] tcgtgtcgattggtc [gaaaga---------] aatgctc [-] caaaa [--------] ata [-------] cgatcgc [--------ggt-] gcttc [gaaacac-g] tctatg [--------] acatcg-aacaggtga [----] tga [-------------------------------------------------] atcg [------] tg [------] gatt [-] tacgcgtatgagcccgaaa [--------] gta [-----] aacagaa [gtcgactgt] atgggtgtttca [--] agatgagccaaatcaaacaaaagttgctcgca [-------] cacgaagcacttc [--] caagca [a] atggtcgc [------] -ctgt [-] tttttcggaa [-------] taactggaca [----------] tgtc [------gcaat------] cg-------taccattagaacaa [------] cgcagaacagtcaattc [--------] tgag [--------] tgg [------------------------] tacac [-------] -- [-] aa [----] ccat [-------] ---- [-] ttg [-------] tttgc [-----] cag [-----] ttgtc [-------------------------------------------------------] ttcca [-----] a [-] gaagtca [g-----] ----gaaaaccaactgccga [-----] agacg [-] gat [-] cactc [-] ttcaccacg [-----] acaat [---------] gcg [-] agct [-------] ctcac [-] acatcggctcaa [-------] acaactg [------] aatttttgag [-----] cact [------------] caaaacatcgatttgatg [---] agtcatccgcc [-] gtatagccc [-] tgactt [---] gacaccc
Teloglabrus_entabenensis_mariner_element_1_2_Temar1_2               tggatccc [--------] acacaat [-----] ttg [-----------------------------------------------------------------------------------------] tc [-] aatcgctcaaaaaaagac [-] tcgtgtcaattggag [caagga---------] aatgtta [-] aaaaa [--------] ata [-------] caatcgc [--------ggt-] gcgtc [aaaagatag] attata [--------] ggatcatcacaggtga [----] tga [-------------------------------------------------] atca [------] tg [------] gatt [-] tatgcatatgagcccgaaa [--------] gta [-----] aacagca [gtcgactgt] ataggtgtttca [--] agatgagccaaatccaacaaaagttgctcgcg [-------] cacgaagcacttc [--] caagca [a] atgatcgc [------] -ctgt [-] tttttcggaa [-------] aaactggaca [----------] tgtc [------gcaat------] cg-------taccactagaacaa [------] ggcagaacagtctattc [--------] tgag [--------] tgg [------------------------] tacac [-------] -- [-] aa [----] ccat [-------] ---- [-] ttg [-------] tttgc [-----] cag [-----] ttgtc [-------------------------------------------------------] ttcca [-----] a [-] gaaatca [g-----] ----gaaaaccaaccgccga [-----] agacg [-] gat [-] cactc [-] ttcaccacg [-----] ataat [---------] gcg [-] agct [-------] ctcac [-] gcatcggctcaa [-------] acaactg [------] cagttttgag [-----] cact [------------] caaaacatcgatttgatg [---] ggtcatccgcc [-] gtatagccc [-] tgactt [---] gacaccc
Teloglabrus_entabenensis_mariner_element_1_3_Temar1_3               tggatccc [--------] acacaat [-----] ttg [-----------------------------------------------------------------------------------------] tc [-] aatcgctcaaaaaaagac [-] tcgtgtcaattggag [caagga---------] aatgtta [-] aaaaa [--------] ata [-------] caatcgc [--------ggt-] gcgtc [aaaagac-g] tttata [--------] ggatcgtcacaggtga [----] tga [-------------------------------------------------] atca [------] cg [------] gatt [-] tatgcatatgagcccgaaa [--------] gta [-----] aacagca [gtcgactgt] atgggtgtttca [--] agatgagccaaatccaacaaaagttgctcgcg [-------] cacgaagcacttc [--] caagca [a] atgatcac [------] -ctgt [-] tttttcggaa [-------] aaactggaca [----------] tgtc [------gcaat------] cg-------taccactagaacaa [------] cgcagaacagtcaattc [--------] tgag [--------] tgg [------------------------] tacac [-------] -- [-] aa [----] ccat [-------] ---- [-] ttg [-------] tttgc [-----] cag [-----] ttgtc [-------------------------------------------------------] ttcca [-----] a [-] gaaatca [g-----] ----gaaaaccaaccgccga [-----] agacg [-] gat [-] cactc [-] ttcaccacg [-----] acaat [---------] gct [-] agct [-------] ctcac [-] acatcggctcaa [-------] acaactg [------] ctgttttgag [-----] cact [------------] caaaacatcgatttgatg [---] ggtcatccacc [-] ggataaccc [-] tgactt [---] gacaccc
Teloglabrus_entabenensis_mariner_element_1_5_Temar1_5               tggatccc [--------] acacaat [-----] ttg [-----------------------------------------------------------------------------------------] tc [-] aatcgctcaaaaaaagac [-] tcgtgtcaattggag [caagga---------] aatgtta [-] aaaaa [--------] ata [-------] caatcgc [--------ggt-] gcgtc [aaaagac-g] tttata [--------] ggatcgtcacaggtga [----] tga [-------------------------------------------------] atca [------] tg [------] gatt [-] tatgcatatgagcccgaaa [--------] gta [-----] aacagca [gtcgactgt] atgggtgtttta [--] agatgagccaaatccaacaaaagttgctcgcg [-------] cacgaagcacttc [--] caagca [a] atgatcgc [------] -ctgt [-] tttttcggaa [-------] aaactggaca [----------] tgtc [------gcaat------] cg-------taccactagaacaa [------] cgcagaacagtcaattc [--------] tgag [--------] tgg [------------------------] tacac [-------] -- [-] aa [----] ccat [-------] ---- [-] ttg [-------] tttgc [-----] cag [-----] ttgtc [-------------------------------------------------------] ttcca [-----] a [-] gaaatca [g-----] ----gaaaaccaaccgccga [-----] agacg [-] gat [-] cactc [-] ttcaccacg [-----] acaat [---------] gcg [-] agct [-------] ctcac [-] acatcggctcaa [-------] acaactg [------] cagttttgag [-----] cact [------------] caaaacatcgatttgatg [---] ggtcatccgcc [-] gtatagccc [-] tgactt [---] gacaccc
Teloglabrus_entabenensis_mariner_element_1_4_Temar1_4               tggatccc [--------] acacaat [-----] ttg [-----------------------------------------------------------------------------------------] tc [-] aatcgctcaaaaaaagac [-] tcgtgttgattggag [caggga---------] aatgtta [-] aaaaa [--------] ata [-------] caatcgc [--------ggt-] gcgtc [aaaaga---] ------ [--------] ----cgtcacagggga [----] tga [-------------------------------------------------] atca [------] tg [------] gatt [-] tatgcatatgagcccg-aa [--------] gta [-----] aacagca [gtcgactgt] acgggtgtttca [--] agataagccaaatccaacaaaagttgctcgcg [-------] cacgaagcacttc [--] caagca [a] atgatcgc [------] -ctgt [-] tttttcggaa [-------] aaactggaca [----------] tgtc [------gcaat------] cg-------taccactagaacaa [------] cgcagaacagtcaattc [--------] tgag [--------] tgg [------------------------] tacac [-------] -- [-] aa [----] ccat [-------] ---- [-] ttg [-------] tttgc [-----] cag [-----] ttgtc [-------------------------------------------------------] ttcca [-----] a [-] gaaatca [g-----] ----gaaaaccaaccgccga [-----] agacg [-] gat [-] cactc [-] ttcaccacg [-----] acaat [---------] gcg [-] agct [-------] ctcac [-] acatcggctcaa [-------] acaactg [------] cagttttgag [-----] cact [------------] caaaacatcgatttgatg [---] ggtcatccgcc [-] gtatagccc [-] tgactt [---] gacaccc
Teloglabrus_entabenensis_mariner_element_1_6_Temar1_6               tggatccc [--------] acacaat [-----] ttg [-----------------------------------------------------------------------------------------] tc [-] aatcgctc-aaaaaaggc [-] tcgtgtcgattggtc [gaaaga---------] aatgctc [-] caaaa [--------] ata [-------] caatcg- [------------] ----- [---------] ------ [--------] ---------caggtga [----] tga [-------------------------------------------------] atca [------] tg [------] gatt [-] tatgcacatgagcccgaaa [--------] gta [-----] aacagca [gtcgactgt] atgggtgtttca [--] agatgagccaaatccaacaaaagttgctcgcg [-------] cacgatgcacttc [--] caagca [a] atgatcgc [------] -ctgt [-] tttttcggaa [-------] aaactggaca [----------] tgtc [------gcaat------] cg-------taccactagaacaa [------] cgcagaacagtcaattc [--------] tgag [--------] tgg [------------------------] tacac [-------] -- [-] aa [----] ccat [-------] ---- [-] ttg [-------] tttgc [-----] cag [-----] ttgtc [-------------------------------------------------------] ttcca [-----] a [-] gaaatca [g-----] ----gaaaaccaaccgccga [-----] agacg [-] gat [-] cactc [-] ttcaccacg [-----] acaat [---------] gcg [-] agct [-------] ctcac [-] acatcggctcaa [-------] acaactg [------] cagttttgag [-----] cact [------------] caaaacatcgatttgatg [---] ggtcatccgcc [-] gtatagccc [-] tgactt [---] gacaccc
Diasemopsis_comoroensis_mariner_element_1_3_Dcmar1_3                tggatccc [--------] acacaat [-----] ttg [-----------------------------------------------------------------------------------------] tc [-] aatcgctcagaaaaaggc [-] tcgtgtcgattggtc [gaaaga---------] aatgctc [-] caaaa [--------] ata [-------] cgatcgc [--------ggt-] gcttc [gaaacac-g] tctacg [--------] acatcgtgacaagtga [----] tga [-------------------------------------------------] atcg [------] ta [------] gatt [-] tacgtttatgagcccgaaa [--------] gta [-----] aacagaa [gtcgactgt] atggatgtttca [--] agatgagccaaatccaacaaaagttattcgcg [-------] cacgaagcacttc [--] caagca [a] atggtcgc [------] -ctgt [-] tttttcggaa [-------] aaactggaca [----------] tgtc [------gcaat------] cg-------taccactagaacaa [------] cgcacacca--caattc [--------] tgag [--------] tgg [------------------------] tacac [-------] -- [-] aa [----] gcat [-------] ---- [-] ttg [-------] tttgc [-----] cag [-----] ttgtc [-------------------------------------------------------] ttcca [-----] a [-] gaaatca [g-----] ----taaaaccaaccgccga [-----] agacg [-] gat [-] cactc [-] ttcaccacg [-----] acaat [---------] gcg [-] agct [-------] ctcac [-] acatctgctcaa [-------] acaactg [------] aatttttgag [-----] cact [------------] caaaacatcgatttgatg [---] agtcatccgcc [-] gtaaagccc [-] tgactt [---] gacaccc
Diasemopsis_signata_mariner_element_1_1_Dsmar1_1                    tggatccc [--------] acacaat [-----] ttg [-----------------------------------------------------------------------------------------] tc [-] actcgctcaaaaaaaggc [-] tcgtgtcgattggtc [gaaaga---------] aatgctt [-] caaaa [--------] ata [-------] cgatcgc [--------ggt-] gcttc [g--acac-a] tctatg [--------] acttcgtgacatgtga [----] tga [-------------------------------------------------] atcg [------] tg [------] gatt [-] tacgcatatgagcccgaaa [--------] gta [-----] aatataa [atcgactgt] atgggtgtttca [--] agatgagccaaatccaacaaaagttgctcgcg [-------] cacgaagcacttc [--] caagca [a] atggtcgc [------] -ctgt [-] atcttcggaa [-------] aaactggaca [----------] tgtc [------gcaat------] cg-------taccactagaacaa [------] cgcagaacagtcaattc [--------] tgag [--------] tgg [------------------------] tacac [-------] -- [-] aa [----] ccat [-------] ---- [-] ttg [-------] tttgc [-----] cag [-----] ttgtc [-------------------------------------------------------] ttgca [-----] a [-] gaaatca [g-----] ----gaaaaccaaccgccga [-----] agacg [-] gat [-] cactc [-] ttcaccaag [-----] acaat [---------] gcg [-] agct [-------] ctcac [-] acatcggctcaa [-------] ataactg [------] aatttttgag [-----] ctct [------------] caaaacatcgatttgatg [---] agtcatccgcc [-] gtatagccc [-] tgactt [---] gacaccc
Diasemopsis_comoroensis_mariner_element_1_2_Dcmar1_2                tggatccc [--------] acacaat [-----] ttg [-----------------------------------------------------------------------------------------] tc [-] aatcgctcaaaaaaaggc [-] tcgtgtcg------- [---------------] ------- [-] ----- [--------] --- [-------] ------- [------------] ----- [---------] ------ [--------] ---------------- [----] --- [-------------------------------------------------] ---- [------] -- [------] ---- [-] -------atgagcccgaaa [--------] gta [-----] aacagaa [gtcgactgt] atgggtgtttca [--] agatgagccaaatccaacaaaagttgctcgcg [-------] caggaagcacttc [--] caagca [a] atggtcgc [------] -ctgt [-] tttttcggaa [-------] aatctggaca [----------] tgtc [------gcaat------] cg-------taccactacaacaa [------] cacagcacagtcaattt [--------] tgag [--------] tgg [------------------------] tacac [-------] -- [-] aa [----] tcat [-------] ---- [-] ttg [-------] tttgc [-----] cag [-----] ttgtc [-------------------------------------------------------] ttcca [-----] a [-] ggaatca [g-----] ----gaaaagcaaccgccga [-----] agacg [-] gat [-] cactc [-] ttcaccacg [-----] acaat [---------] gcg [-] aact [-------] ctaac [-] acatcggctcaa [-------] acaactg [------] aatttttgag [-----] cact [------------] caaaacatagatttgatg [---] agtcatccgcc [-] gtatagccc [-] tgactt [---] gacaccc
Diasemopsis_signata_mariner_element_1_2_Dsmar1_2                    ???????? [????????] ??????? [?????] ??? [?????????????????????????????????????????????????????????????????????????????????????????] ?? [?] ?????????????????? [?] ??????????????? [???????????????] ??????? [?] ????? [????????] ??? [???????] ??????? [????????????] ????? [?????????] ?????? [????????] ???????????????? [????] ??? [?????????????????????????????????????????????????] ???? [??????] ?? [??????] ???? [?] ??????????????????? [????????] ??? [?????] ??????? [?????????] ???????????? [??] ?????????????????????????gtttgtt [-------] ctcgttggatccc [--] gcacaa [t] ttggtcgt [------] -ttgg [-] ttcttcggca [-------] aaactggtca [----------] tgtg [------gcgac------] tg-------taccgcttgagcaa [------] cgaaagacagtcacttc [--------] tgag [--------] tga [------------------------] tacac [-------] -- [-] ca [----] caat [-------] ---- [-] ttg [-------] tttgc [-----] ctg [-----] aagtc [-------------------------------------------------------] ttcgg [-----] a [-] gaaattc [a-----] ----aaaatcgaacaagaaa [-----] agacg [-] aat [-] cattg [-] ttcaccatg [-----] acaac [---------] gcg [-] agct [-------] gtcac [-] acatgggctcaa [-------] atcagcg [------] cctttttgat [-----] cggc [------------] caaaacgtcgaattgatg [---] ggtcatccgcc [-] gtacagccc [-] tgactt [---] gacaccc
Diasemopsis_signata_mariner_element_1_3_Dsmar1_3                    ???????? [????????] ??????? [?????] ??? [?????????????????????????????????????????????????????????????????????????????????????????] ?? [?] ?????????????????? [?] ??????????????? [???????????????] ??????? [?] ????? [????????] ??? [???????] ??????? [????????????] ????? [?????????] ?????? [????????] ???????????????? [????] ??? [?????????????????????????????????????????????????] ???? [??????] ?? [??????] ???? [?] ??????????????????? [????????] ??? [?????] ??????? [?????????] ???????????? [??] ?????????????????????????gtttgtt [-------] ctcgttggatccc [--] gcacaa [t] ttggtcgt [------] -ttgg [-] ttcttcggca [-------] aaactggtca [----------] tgtg [------gcgac------] tg-------ttccgcttgagcaa [------] cgaaagacagtcacttc [--------] tgag [--------] tga [------------------------] tacac [-------] -- [-] ca [----] caat [-------] ---- [-] ttg [-------] tttgc [-----] ctg [-----] aagtc [-------------------------------------------------------] ttcgg [-----] a [-] gaaattc [g-----] ----gaaaacgaacaagaga [-----] agact [-] aat [-] catcg [-] ttcaccatg [-----] acaac [---------] gcg [-] agct [-------] ttcat [-] acatcggctcaa [-------] accagcg [------] ccttttcgat [-----] cggc [------------] caaaacgtcgaattgatg [---] gatcatccgcc [-] atacagccc [-] tgactt [---] gacaccc
Teleopsis_rubicunda_mariner_element_1_4_Trmar1_4                    tggatccc [--------] ccatcat [-----] ttg [-----------------------------------------------------------------------------------------] ac [-] aaaatctcaaaa------ [-] --------------- [-agaca---------] aatgctc [-] aagaa [--------] gta [-------] aaatggc [--------ggt-] gtttc [aaaagac-g] tatata [--------] agattgtaa------- [----] --- [-------------------------------------------------] ---- [------] -- [------] ---- [-] ------------------- [--------] --- [-----] ------- [---------] ------------ [--] ---------aaatccaacaaaagttgttcgcg [-------] ctcgaagcatttc [--] gaaaca [a] atggtcgc [------] -ttgt [-] tttttcggga [-------] aaactggtca [----------] tgtg [------gcgac------] tg-------ttccgcttgagcaa [------] cgaaggacgatcacttc [--------] tgaa [--------] tgg [------------------------] tacac [-------] -- [-] ca [----] caat [-------] ---- [-] ttg [-------] tttgc [-----] ctg [-----] aagtc [-------------------------------------------------------] ttcgg [-----] a [-] gaaattc [g-----] ----aaaaatgaacaagaga [-----] agacg [-] aat [-] cattg [-] ttcatcatg [-----] acaac [---------] acg [-] gact [-------] ttcac [-] acatcggctcaa [-------] accagcg [------] cctttttgat [-----] cggc [------------] caaaacgtcgaattgatg [---] ggtcatccgcc [-] gtacagccc [-] tgactt [---] gacaccc
Diopsis_apicalis_mariner_element_1_1_Dioamar1_1                     tggatccc [--------] gcacaat [-----] ttg [-----------------------------------------------------------------------------------------] ac [-] aatcgctcaaaaaaaggc [-] tcgtgtcgattggtg [caagga---------] aatgctc [-] aaaaa [--------] ata [-------] caatggc [--------ggt-] gcttc [caaagac-g] tgtata [--------] acatcgcgacaggtga [----] cga [-------------------------------------------------] atca [------] tg [------] ggtc [-] tatgcgtatgagccggaaa [--------] caa [-----] aacagca [atcgactgt] gtgggtgttcca [--] agacgagccaaatccaacaaaagttgttcgcg [-------] cacgaagcacttc [--] gaagca [a] atggtcgc [------] -ctgt [-] ttcttcggca [-------] aaactggtca [----------] tgtg [------gccac------] ta-------ttccgcttgagcaa [------] cgtaagacggtcaattc [--------] tgaa [--------] tgg [------------------------] tacac [-------] -- [-] aa [----] ccat [-------] ---- [-] ttg [-------] tttgc [-----] ctg [-----] aagtc [-------------------------------------------------------] tttgg [-----] a [-] gaaattc [g-----] ----aaaaacgaacaagaga [-----] agacg [-] aat [-] catta [-] ttcaccatg [-----] acaat [---------] gcg [-] agtt [-------] ctcac [-] acatcggctcaa [-------] accagag [------] cctttttgac [-----] cggt [------------] caaaacgtcgaattgatg [---] ggtcatccacc [-] gtacagccc [-] tgactt [---] gacaccc
Diopsis_apicalis_mariner_element_1_3_Dioamar1_3                     tggatccc [--------] gctcaat [-----] ttg [-----------------------------------------------------------------------------------------] ac [-] aatcgctcaaaaaaaggc [-] tcgtgtcgattggtg [caagga---------] aatgctc [-] aaaaa [--------] ata [-------] caatggc [--------ggt-] gcttc [caaagac-g] tgtata [--------] acatcgcgacaggtga [----] cga [-------------------------------------------------] atca [------] tg [------] gctc [-] tatgcgtatgagccagaaa [--------] caa [-----] aacagca [atcgactgt] gtgggtgttcca [--] agacgagccaaatccaacaaaagttgttcgcg [-------] cacgaagcacttc [--] gaagca [a] atggtcgc [------] -ccgt [-] ttcttcggca [-------] aaactggtca [----------] tgtg [------gccac------] ta-------ttccgcttgagcaa [------] cgtaagacggtcaattc [--------] tgaa [--------] tgg [------------------------] tacac [-------] -- [-] aa [----] ccat [-------] ---- [-] ttg [-------] tttgc [-----] ctg [-----] aagtc [-------------------------------------------------------] tttgg [-----] a [-] gaaattc [g-----] ----aaaaacgaacaagaga [-----] agacg [-] aat [-] tatta [-] ttcaccatg [-----] acaat [---------] gcg [-] agtt [-------] ctcac [-] acatcggctcaa [-------] accagag [------] cctttttgac [-----] cggc [------------] caaaacgtcgaattgatg [---] ggtcatccacc [-] gtacagccc [-] tgactt [---] gacaccc
Diopsis_apicalis_mariner_element_1_2_Dioamar1_2                     tggatccc [--------] gcacaat [-----] ttg [-----------------------------------------------------------------------------------------] ac [-] aatcgcttaaaaaaaggc [-] tcgtgtcgattgggg [caaaga---------] aatattg [-] aaaaa [--------] ata [-------] cgatcac [--------ggt-] gcttc [aaaagac-g] tttata [--------] agatcgtcacaggtga [----] cga [-------------------------------------------------] atca [------] tg [------] gatc [-] tatgcgtatgagcccgaaa [--------] caa [-----] aacagca [accgaccgt] gtgggtcttcga [--] agacgagccaaatccaacaaaagttg------ [-------] ----------ttc [--] gaagca [a] atggtcgc [------] -ctgt [-] ttcttcggca [-------] aaactggtca [----------] tgtg [------accac------] ta-------ttccgcttgagcaa [------] cgtaagacggtcaattc [--------] tgaa [--------] tgg [------------------------] tacac [-------] -- [-] aa [----] ccat [-------] ---- [-] ttg [-------] tttgc [-----] ctg [-----] aagtc [-------------------------------------------------------] ttcgg [-----] a [-] gaaattc [g-----] ----aaaaacgaacaagaga [-----] agacg [-] aat [-] cattg [-] ttcaccatg [-----] acaaa [---------] gcg [-] agtt [-------] ctcac [-] acatcggctcaa [-------] accagag [------] cccttttgac [-----] cggt [------------] caaaacgtcgaattgatg [---] ggtcatccacc [-] gtacagccc [-] tgactt [---] gacaccc
Teleopsis_quadriguttata_mariner_element_1_1_Tqdmar1_1               tggatccc [--------] gcacaat [-----] ttg [-----------------------------------------------------------------------------------------] ac [-] aatcgctcaaaaaaaggc [-] tcgtgtcgattggta [caataa---------] aatgttg [-] aaaaa [--------] ata [-------] cgatcgc [--------gtt-] gcttc [caaagac-g] tttata [--------] agatcgtcacaggtga [----] cga [-------------------------------------------------] atca [------] ta [------] gatc [-] tatgcgtatgagcccaaaa [--------] caa [-----] aacaaca [atcgaccgt] gtgggtcttcga [--] agacgagccaaatccaacaaaagttgttcgtg [-------] gaagaagcacttc [--] gaagca [a] atggtcgc [------] -ctgt [-] ttcttcggta [-------] aaactgatca [----------] tgtg [------gcgac------] tg-------ctccgtttgagcaa [------] cgaacgacggtcagttc [--------] taag [--------] tgg [------------------------] tacac [-------] -- [-] ca [----] caat [-------] ---- [-] ttg [-------] tttgc [-----] ctg [-----] aagtc [-------------------------------------------------------] ttagg [-----] a [-] gaaattc [g-----] ----aaaaacgaacaagaga [-----] agacg [-] aat [-] cattg [-] ttcaccatg [-----] acaac [---------] gcg [-] tgct [-------] ctcac [-] acatcggctcaa [-------] accagtg [------] cctttttggc [-----] cgac [------------] caaaacgtcgaattgatg [---] ggtcatccgcc [-] gtacagccc [-] tgactt [---] gacaccc
Teleopsis_quinqueguttata_mariner_element_1_3_Tqmar1_3               tggatccc [--------] gtacaat [-----] ttg [-----------------------------------------------------------------------------------------] ac [-] aatcactcaaaaaaaggt [-] tcgtgtcgattggtg [caataa---------] aatgttg [-] aaaaa [--------] ata [-------] cgatcgc [--------ggt-] gcttc [aaaggac-g] tctata [--------] agatcgtcacaggtaa [----] cga [-------------------------------------------------] atca [------] tg [------] gatc [-] tatgcgtatgagcccaaaa [--------] caa [-----] aacaaca [atcgaccgt] gtgggtcttcga [--] agacgagccaaattcaacgaaagttgttcgtg [-------] gaaaaagcacttc [--] caagca [a] atggtcgc [------] -ctgt [-] ttcttcggca [-------] aaactggtca [----------] tgtg [------gcgac------] tg-------ttccgcttgagcaa [------] cgaaggacggtcactcc [--------] tgag [--------] tgg [------------------------] tacac [-------] -- [-] ca [----] caat [-------] ---- [-] ttg [-------] attgt [-----] cta [-----] aagtc [-------------------------------------------------------] ttcgg [-----] a [-] gaaattc [g-----] ----aaaaacgaacaagaga [-----] agacg [-] aat [-] cattg [-] ttcaccatg [-----] acaac [---------] gcg [-] agct [-------] ctcac [-] acatcggctcaa [-------] accagcg [------] cctttttgac [-----] cggc [------------] caaaacgtcgaattgatg [---] gatcatccgcc [-] gtacagccc [-] tgactt [---] gacaccc
Teleopsis_rubicunda_mariner_element_1_3_Trmar1_3                    tggatccc [--------] gtacaat [-----] ttg [-----------------------------------------------------------------------------------------] ac [-] aatcgctcaaaaaaatgc [-] tcgtgtcgattggtg [caaaga---------] aatgttg [-] aaaaa [--------] ata [-------] cgatcgc [--------ggt-] gcttc [aaaagac-g] tttata [--------] atatcgtcacaggtga [----] cga [-------------------------------------------------] atca [------] tg [------] aatc [-] tatgcgtatgagcccgaaa [--------] caa [-----] aacaaca [atcgaccgt] gtgggtcttcga [--] agacgagccaaatccaacgaaagttgttcgtg [-------] gaagaagcacttc [--] gaagca [a] atggtcgc [------] -ctgt [-] ttctccggca [-------] aaactggtca [----------] tgtg [------gcgac------] tg-------ttccgcatgagcaa [------] cgaaggacggtcacttc [--------] tgag [--------] tgg [------------------------] tacac [-------] -- [-] ca [----] caat [-------] ---- [-] ttg [-------] tttgc [-----] cag [-----] aagtc [-------------------------------------------------------] ttcgg [-----] a [-] gaaattc [g-----] ----aaaaacgaaaaagaga [-----] agacg [-] aat [-] cattg [-] ttcaccatg [-----] acaac [---------] gcg [-] agct [-------] ctcac [-] acatcggctcaa [-------] accagcg [------] cctttttgat [-----] cggc [------------] taaaacgtcgaattgatg [---] ggtcatccgcc [-] gtacagccc [-] tgactt [---] gacaccc
Teleopsis_quinqueguttata_mariner_element_1_6_Tqmar1_6               ???????? [????????] ??????? [?????] ??? [?????????????????????????????????????????????????????????????????????????????????????????] ?? [?] ????????????????gt [-] tcgtgtcgattggtg [caataa---------] actgttg [-] aaaaa [--------] ata [-------] cgatcgc [--------ggt-] gcttc [aaaagac-g] tttata [--------] agatcgccacaggtga [----] cga [-------------------------------------------------] atca [------] tg [------] gatc [-] tatgcgtatgcgcccgaaa [--------] caa [-----] aacaaca [atcgacagt] gtgggtcttcga [--] agacgagccaaatccaacgaaagttgttcgtg [-------] gaagaagcacttc [--] gaagca [a] atggtcgc [------] -ctgt [-] ttcttctgca [-------] aaattggtct [----------] tgtg [------gcgac------] tg-------ttccgcttgagcaa [------] cgaaggacggtcacttc [--------] tgag [--------] cgg [------------------------] tacac [-------] -- [-] ca [----] caat [-------] ---- [-] ttg [-------] tttgt [-----] ctg [-----] aagtc [-------------------------------------------------------] ttagg [-----] a [-] gaaattc [g-----] ----aaaaacgaacaagaga [-----] agacg [-] aat [-] cattg [-] ttcaccatg [-----] acaac [---------] gcg [-] agct [-------] ctcac [-] acatcggctcaa [-------] atcagcg [------] cctttttgac [-----] cggc [------------] caaaacgtcgaaa????? [???] ??????????? [?] ????????? [?] ?????? [???] ???????
Teleopsis_quadriguttata_mariner_element_1_3_Tqdmar1_3               tggatccc [--------] ttacaat [-----] ttc [-----------------------------------------------------------------------------------------] ac [-] aattgctcaaaaaaaggc [-] tcgtgtcgataggtg [caataa---------] aatgttg [-] aaaaa [--------] ata [-------] cgatcgc [--------ggt-] gcctc [aaaagac-g] tttata [--------] agatcgtcacaggtga [----] cga [-------------------------------------------------] atca [------] tg [------] gatt [-] tatgcgtatgagcccgaaa [--------] caa [-----] aacaaca [atcgactgt] gtgggtctccga [--] agacaagccaaatccaacgaaaattgttcgtg [-------] gaagaagcacttc [--] gaagca [a] atggtcgc [------] -ctgt [-] ttctgcggca [-------] aaagtggtca [----------] tgcg [------gcgac------] tg-------ttccgcttgagcaa [------] cgaaggacggtcacttc [--------] tgag [--------] tgg [------------------------] tacac [-------] -- [-] ca [----] caat [-------] ---- [-] ttg [-------] tttgc [-----] ctg [-----] aagtc [-------------------------------------------------------] taaga [-----] t [-] gaaattc [g-----] ----aaaaacgaacaagaga [-----] agacg [-] aat [-] cattg [-] ttcaccatg [-----] acaac [---------] gcg [-] agct [-------] ctcac [-] acatcggctcaa [-------] accagcg [------] cctttttggc [-----] cggc [------------] caaaacgtcgaattgacg [---] ggtcatccgcc [-] gtacagccc [-] tgactt [---] gacaccc
Teleopsis_rubicunda_mariner_element_1_1_Trmar1_1                    tggatccc [--------] gcacaat [-----] tta [-----------------------------------------------------------------------------------------] ac [-] aatcgctcaaaaaaatgc [-] tcgtgtcgattgatg [caaaga---------] aatgttg [-] aaaaa [--------] ata [-------] cgatcgc [--------ggt-] gcttc [aaaagac-t] tttata [--------] agatc---------ga [----] cga [-------------------------------------------------] atca [------] tg [------] gatc [-] tatgcgtatgagcccgaaa [--------] caa [-----] aacaaca [atcgaccgt] gtgggtcttcga [--] agacgagccaaatccaacgaaaattgttcgtg [-------] gaagaagcacttc [--] gaagca [a] atggtcgc [------] -ctgt [-] ttcttcggag [-------] aaactggtca [----------] tgtg [------gcgac------] tg-------ttctgctagagcaa [------] cgaaggacggtcacttc [--------] tgag [--------] tgg [------------------------] cacac [-------] -- [-] ca [----] caat [-------] ---- [-] ttg [-------] tttgc [-----] ctg [-----] gagtc [-------------------------------------------------------] ttcgg [-----] a [-] gaaattc [g-----] ----aaaaacgaacaagaga [-----] agacg [-] aat [-] cattg [-] ttcaccatg [-----] acaac [---------] gcg [-] agct [-------] ctcac [-] acatcggctcaa [-------] accagcg [------] cttttttgat [-----] cagc [------------] caaaacgtcgaattgatg [---] gatcatccgcc [-] gtacagccc [-] tgactt [---] gacaccc
Teleopsis_quinqueguttata_mariner_element_1_1_Tqmar1_1               tggatccc [--------] gtacaat [-----] ttg [-----------------------------------------------------------------------------------------] ac [-] aatcgctcaaaaaaaagc [-] tcgtgtcgattggag [caataa---------] aatgttg [-] aaaaa [--------] ata [-------] cgatcgc [--------agt-] gcttc [aaaagac-g] tttata [--------] agatagtcacaggtga [----] cga [-------------------------------------------------] atca [------] tg [------] gatc [-] tatgcgtatgagcccgaaa [--------] caa [-----] aacaaca [atcgaccgt] gtgggtcttcga [--] agacgagccaaatccaacgaaagttattcgtc [-------] gaagaagcacttc [--] gaagca [a] atggtcgc [------] -ctgt [-] ttcttcggca [-------] aaactggtca [----------] tgag [------tcgac------] tg-------ttccccttgagcaa [------] cgaaggacggtcacttc [--------] tgag [--------] tgg [------------------------] tacac [-------] -- [-] ta [----] caat [-------] ---- [-] ttg [-------] tttac [-----] ctg [-----] aagtc [-------------------------------------------------------] ttagg [-----] a [-] gaaattc [g-----] ----aaaaacgaacaagaga [-----] agacg [-] aat [-] cattg [-] ttcaccatg [-----] acaac [---------] gcg [-] agct [-------] ttcac [-] acatcggctcaa [-------] accaacg [------] cctttttgac [-----] cagt [------------] caaaacgtcgaatttatg [---] gttcatccgcc [-] gtacagctc [-] tgactt [---] gacaccc
Teleopsis_quinqueguttata_mariner_element_1_5_Tqmar1_5               tgggtccc [--------] gtacaat [-----] ttg [-----------------------------------------------------------------------------------------] ac [-] aatcgctcaaaaaaaggc [-] tcgtgtctattggtg [caataa---------] aatattg [-] aaaaa [--------] ata [-------] cgatcgt [--------ggt-] gcttc [aaaagac-g] tttata [--------] agatcgtcataggtga [----] cga [-------------------------------------------------] ataa [------] tg [------] gatc [-] aatacgtatgagcccgaaa [--------] cag [-----] aactaca [atcgaccgt] gtgagacttcga [--] agacgagccaaatccaacgaaagttgttcgtg [-------] gaagaagcacttc [--] gaagca [a] atgatcgc [------] -ctgt [-] ttcttcggca [-------] aaactggtca [----------] tgtg [------gcgac------] tg-------ttccgcttgagcaa [------] cgaaggacggtcacttt [--------] taat [--------] tgg [------------------------] tacac [-------] -- [-] ta [----] caat [-------] ---- [-] ttg [-------] tttgc [-----] ctg [-----] aagtc [-------------------------------------------------------] ttagg [-----] a [-] gaaattc [g-----] ----aaaaacgaacaagaga [-----] agacg [-] aat [-] cattg [-] ttcaccatg [-----] acaac [---------] gcg [-] aggt [-------] ctcac [-] acatcggctcaa [-------] accagcg [------] cctttttgac [-----] cggc [------------] caaaacgtcgaattgatg [---] ggccatccgca [-] gtacagccc [-] tgactt [---] ggcaccc
Teleopsis_rubicunda_mariner_element_1_5_Trmar1_5                    tggatccc [--------] gcacaat [-----] ttg [-----------------------------------------------------------------------------------------] ac [-] aatcgctcaaaaaaatcc [-] ----------tggtg [caacga---------] aatgttg [-] aaaaa [--------] atg [-------] cgatcgc [--------ggt-] gcttc [aaaagac-g] tttata [--------] agatcgtcacaggtga [----] cga [-------------------------------------------------] atca [------] tg [------] gatc [-] tatgcgtatgagaccgaaa [--------] caa [-----] aacaaca [atcgaccgt] gtgggtcttcga [--] agataagccaaattcaacgaaagttgttcgtg [-------] gaagaggcacttc [--] gaagca [a] atggtcgc [------] -cttc [a] atgttcggca [-------] aaactggtca [----------] tgcg [------gcgac------] tg-------ttccgcttaagcaa [------] cgaaggacggtcacttc [--------] tgag [--------] tgg [------------------------] tacat [-------] -- [-] ca [----] caat [-------] ---- [-] ttg [-------] tttgc [-----] ctg [-----] aagtc [-------------------------------------------------------] ttcgg [-----] a [-] gaaattc [g-----] ----aaaaacgaacaagaga [-----] agacg [-] aat [-] cattg [-] ttcaccatg [-----] acaac [---------] gcg [-] agct [-------] ctcac [-] acatcggctcaa [-------] aaaaggg [------] cctttctgat [-----] cggc [------------] caaaacgtcgaattgatg [---] ggtcgtccgcc [-] gtacagccc [-] tgactt [---] gacaccc
Teleopsis_dalmanni_mariner_element_1_4_Tdmar1_4                     tggatccc [--------] gcacaat [-----] ttg [-----------------------------------------------------------------------------------------] ac [-] aatcgcccaaaaaaaggc [-] tcgtgtcgattggtg [caaaga---------] aatgttg [-] aaaaa [--------] ata [-------] cgatcgc [--------ggt-] gcttc [aaaagac-g] tttata [--------] agatcatcacaggtga [----] cga [-------------------------------------------------] atta [------] tg [------] gatc [-] tatgcgtatgtgcccgaaa [--------] caa [-----] aacaaca [atcgaccgt] ataggtcttcga [--] agacgagccaaatccaaagaaagttgttcgtg [-------] gaagaagcacttc [--] gaagca [a] atggtcat [------] -ctgt [-] ttcttcggca [-------] aatctggtca [----------] tgt- [-----------------] ----------------------- [------] -----gacggttacttc [--------] tgag [--------] tgg [------------------------] tacag [-------] -- [-] ca [----] caat [-------] ---- [-] ttg [-------] tttgc [-----] ctg [-----] cagtc [-------------------------------------------------------] ttcgg [-----] a [-] gaaattc [g-----] ----aaaaacgaacaagaga [-----] agaca [-] aat [-] cattg [-] ttcagcatg [-----] acaac [---------] gcg [-] agct [-------] ctcac [-] acattggctcaa [-------] accagcg [------] cc-ctttgac [-----] cggc [------------] caaaacgttgaattgatg [---] ggtcatccgcc [-] gtacagccc [-] tgactt [---] gacaccc
Teleopsis_quinqueguttata_mariner_element_1_2_Tqmar1_2               tagatccc [--------] atacaat [-----] ttg [-----------------------------------------------------------------------------------------] ac [-] aatcgctcaaaaaaaggc [-] tcgtgtcgattggtg [caataa---------] aatgttg [-] aaaaa [--------] ata [-------] cgattgc [--------gat-] acttc [aaaaga---] ------ [--------] -------cacaggtga [----] cga [-------------------------------------------------] atca [------] tg [------] gatc [-] tatgcgtatgagcccgaaa [--------] caa [-----] aacaaca [gtcgaccgt] atggatcttcga [--] agacgagccaaatccaacgaaagttgttcgtg [-------] gaagaagcacttc [--] gaagca [a] atggtcgc [------] -ctgt [-] ttcttcggca [-------] aaactggtca [----------] tgtg [------gcgac------] tg-------ttccgcttgagcaa [------] cgaaggacggtcacttc [--------] tgag [--------] tgg [------------------------] cacat [-------] -- [-] ca [----] caat [-------] ---- [-] ttg [-------] tttgc [-----] ctg [-----] aagtc [-------------------------------------------------------] ttagg [-----] t [-] gaaattc [g-----] ----aaaaacgaacaagaga [-----] agacg [-] agt [-] cattg [-] ttcacaatg [-----] at-ac [---------] ccg [-] agct [-------] ctcac [-] acatcagctcaa [-------] accagcg [------] cctttttgac [-----] cggc [------------] caaaacgtcgaattgatg [---] ggtcttccgcc [-] gtacagccc [-] tgactt [---] ggcaccc
1221333444_NLCU01004151_c26309_25362_Teleopsis_dalmanni             tggatccc [--------] gcacaat [-----] ttg [-----------------------------------------------------------------------------------------] ac [-] aaacgctc-aaaaaaggc [-] tcgtgtcgattggtg [caaaga---------] aatgttg [-] aaaaa [--------] ata [-------] cattcgc [--------ggt-] gcttt [aaaagac-g] tttata [--------] agatcttcacaggtga [----] cga [-------------------------------------------------] atca [------] tg [------] aatc [-] tatgcgtatgagtccgaaa [--------] caa [-----] aagaaca [atcgaccgt] gtgggtcttcga [--] agacgagccaaatccaacgaaagttgttcgtg [-------] gaagaagcacttc [--] aaagca [a] atggtcgc [------] -ctgt [-] ttattcggca [-------] aaactagtca [----------] tgcg [------gcgac------] tgcaactt-ttccgcttgagcaa [------] cgaaggacggtcacttc [--------] tgag [--------] tgg [------------------------] tacat [-------] -- [-] ca [----] caat [-------] ---- [-] ttg [-------] tttgc [-----] ctg [-----] aagtc [-------------------------------------------------------] ttcgg [-----] a [-] ggaattc [g-----] ----aa-----aaccagaga [-----] agacg [-] aat [-] cattg [-] ttcaccatg [-----] acaac [---------] gcg [-] agct [-------] ctcac [-] acatcggctcaa [-------] atcagcg [------] cctttttgag [-----] cggc [------------] caaaacgtcgaattgatg [---] ggttatccgcc [-] gtacagccc [-] tgactt [---] ggcaccc
Teleopsis_quadriguttata_mariner_element_1_5_Tqdmar1_5               tggatccc [--------] gcacaat [-----] ttg [-----------------------------------------------------------------------------------------] ac [-] aatcgctcaaaaaaaggc [-] tcgtgtcgattggtg [caataa---------] aatgttg [-] aaaaa [--------] ata [-------] cgatcgc [--------gat-] gcttc [aaaagac-g] tttata [--------] agatcg---------- [----] --- [-------------------------------------------------] -tca [------] tg [------] gatc [-] tatgcgtatgagcacgaaa [--------] caa [-----] aacaaca [atcgaccgt] gtgggtcttcaa [--] agacgagccaaatccaacgatagttgttcgtg [-------] gaagaagcacttc [--] gaagca [a] atggtcgc [------] -ctgt [-] ttcttcggca [-------] aaactggtca [----------] tttg [------gcgac------] tg-------ttccgctt------ [------] --aaggaaggtcacttc [--------] tgag [--------] tgg [------------------------] tacac [-------] -- [-] ca [----] taat [-------] ---- [-] ttg [-------] tttgc [-----] ctg [-----] aagtc [-------------------------------------------------------] ttagg [-----] a [-] g-aattc [g-----] ----aaaaacgaacaagaga [-----] agacg [-] aat [-] cattc [-] tttaccatg [-----] acaac [---------] gag [-] agct [-------] ctcac [-] acatcggcttaa [-------] atcagcg [------] cctttttggt [-----] cggc [------------] caaaacgtcaaattgatg [---] tgtcatccaca [-] gtacagccc [-] tgactt [---] gacaccc
Teleopsis_breviscopium_mariner_element_1_1_Tbmar1_1                 tggatccc [--------] gcacaat [-----] ttg [-----------------------------------------------------------------------------------------] ac [-] aatcgctcaaaaaaaggc [-] tcgtgtcgattagtg [caataa---------] gatgtta [-] aaaaa [--------] ata [-------] cgatcgc [--------ggt-] gcttc [aaaagac-g] tttata [--------] agatcgtcacaggtga [----] cga [-------------------------------------------------] atca [------] tg [------] gatc [-] tatgcgtatgaacccgaaa [--------] caa [-----] aacaaca [at-------] ------------ [--] -------------------------------- [-------] ---------cttc [--] gaagca [a] atggtcgc [------] -ctgt [-] ttcttcggca [-------] aaactggtca [----------] tgtg [------gtgac------] ag-------ttccgcttgagcaa [------] cgaaggacagtcacttc [--------] tgag [--------] tgg [------------------------] tacac [-------] -- [-] ca [----] taat [-------] ---- [-] ttg [-------] tttgc [-----] cta [-----] aagtg [-------------------------------------------------------] ttagg [-----] a [-] gaaatta [g-----] ----aaaaacgaacaagaga [-----] agacg [-] aat [-] cattg [-] ttcaccatg [-----] acaac [---------] gca [-] agct [-------] ctcac [-] acatcggctaaa [-------] accagcg [------] cctttttgac [-----] cggt [------------] caaaacgccgaattgatg [---] ggtcatacgcc [-] gtatagccc [-] tgactt [---] gacaccc
Teleopsis_whitei_mariner_element_1_2_Twmar1_2                       tggatccc [--------] gcacaat [-----] ttg [-----------------------------------------------------------------------------------------] ac [-] aatcgctcaaaaaaaggc [-] tcgtgtcgattggtg [caaaga---------] aatgttg [a] aaaaa [--------] ata [-------] cgatcgc [--------ggt-] gcttc [aaaagac-a] tttata [--------] agatcatcacagatga [----] ctt [-------------------------------------------------] atca [------] tg [------] gatc [-] tatacgtatgagcgcgaaa [--------] caa [-----] aacaaca [atcga----] gtcaagataaca [--] agacgagccaaatacaatgaaagttgttcgtg [-------] gaagaagcagttc [--] gaggca [a] atggtcgc [------] -ctgt [-] ttcttcggca [-------] aaactggaca [----------] tgtg [------gcgac------] tg-------ttccgcttgagcaa [------] cgaaggacggtcacttc [--------] tgag [--------] tgg [------------------------] tacac [-------] -- [-] ca [----] caat [-------] ---- [-] ttc [-------] tttgc [-----] atg [-----] aagtc [-------------------------------------------------------] ttcgg [-----] g [-] gaaattt [g-----] ----aaaaacgtaaaagaga [-----] agacg [-] aat [-] cattg [-] ttcaccatg [-----] acaac [---------] gcg [-] agct [-------] ctcgc [-] acatcggctcaa [-------] atcagtg [------] catttttgac [-----] cggc [------------] caaaacgtagaattgagg [---] ggtcatccgcc [-] gtacagccc [-] tgactt [---] gacaccc
Teleopsis_whitei_mariner_element_1_3_Twmar1_3                       tggatccc [--------] gcacaat [-----] ttg [-----------------------------------------------------------------------------------------] ac [-] aatcgctcaaaaaaaggc [-] tcgtgtcgattggtg [caaaga---------] aatgttg [a] aaaaa [--------] ata [-------] cgatcgc [--------ggt-] gcttc [aaaagac-a] tttata [--------] agatcatcacagatga [----] ctt [-------------------------------------------------] atca [------] tg [------] gatc [-] tatacgtatgagcgcgaaa [--------] caa [-----] aacaaca [atcga----] gtcaagataaca [--] agacgagccaaatacaatgaaagttgttcgtg [-------] gaagaagcagttc [--] gaggca [a] atggtcgc [------] -ctgt [-] ttcttcggca [-------] aaactggaca [----------] tgtg [------gcgac------] tg-------ttccgcttgagcaa [------] cgaaggacggtcacttc [--------] tgag [--------] tgg [------------------------] tacac [-------] -- [-] ca [----] caat [-------] ---- [-] ttc [-------] tttgc [-----] atg [-----] aagtc [-------------------------------------------------------] ttcgg [-----] g [-] gaaattt [g-----] ----aaaaacgtaaaagaga [-----] agacg [-] aat [-] cattg [-] ttcaccatg [-----] acaac [---------] gcg [-] agct [-------] ctcgc [-] acatcggctcaa [-------] atcagtg [------] catttttgac [-----] cggc [------------] caaaacgtagaattgagg [---] ggtcatccgcc [-] gtacagccc [-] tgactt [---] gacaccc
Teleopsis_thaii_mariner_element_1_1_Ttmar1_1                        tggatccc [--------] gcacaat [-----] ttg [-----------------------------------------------------------------------------------------] ac [-] aatcgctcaaaaaaaggc [-] tcgtgtcgattagtg [caaagg---------] aatgttg [-] aaaaa [--------] ata [-------] cgatcgc [--------ggt-] gcttc [aaaagac-g] tttata [--------] agatcgtcacaggtga [----] cga [-------------------------------------------------] atca [------] tg [------] gatc [-] tatgcgtatgagctctaaa [--------] caa [-----] aacaaca [atcgaccgt] atgggtcttcga [--] aaaagagccaagtccaacaaaagttgtttata [-------] gaaaaaa-acttc [--] gaagca [a] atggtcac [------] -ctgt [-] ttcttcggca [-------] aaactggtca [----------] tgtg [------acgac------] ta-------ttccgcttgagcaa [------] cgaaggacgatcacttc [--------] tgag [tggttgat] tgg [------------------------] tacac [-------] -- [-] ca [----] caat [-------] ---- [-] ttg [-------] tttgc [-----] ctg [-----] aagtc [-------------------------------------------------------] ttcgg [-----] a [-] gtaattc [g-----] ----aaaaacgaacaagaga [-----] agacg [-] aat [-] cattg [-] ttcaccatg [-----] acaac [---------] gcg [-] agct [-------] ctcac [-] a-atccgttcaa [-------] accagcg [------] cctttttgac [-----] cggc [caaaacgtcgga] caaaacgtcgaattgatg [---] ggtcatccgcc [-] gtacagccc [-] tgactt [---] gacaccc
Teleopsis_dalmanni_mariner_element_1_3_Tdmar1_3                     tggatccc [--------] gcacaat [-----] tta [-----------------------------------------------------------------------------------------] ac [-] aatcgctcaaaaaaaggc [-] tcgtgtcaattggtg [caaaga---------] aatgtt- [-] aaaaa [--------] ata [-------] cgatcgc [--------gga-] gcttc [aaaagac--] ------ [--------] ---------------- [----] --- [-------------------------------------------------] ---- [------] -- [------] -ctc [-] tatgggtatgagcccgaaa [--------] caa [-----] aacaaca [atcgaccgt] gtgggtattcga [--] agacgagccaaattcaacaaaagttgttcgtg [-------] gaagaagtacttt [--] gaaaca [a] atggtcgc [------] -ctat [-] ttcttcgac- [-------] aaacttgtcc [----------] tgtg [------acgac------] tg-------ttctgcttgagcaa [------] cgaaggacggtcacttc [--------] tgag [--------] tgg [------------------------] tacat [-------] -- [-] ca [----] caat [-------] ---- [-] ttg [-------] tttgc [-----] ctg [-----] aagtc [-------------------------------------------------------] ttcgg [-----] a [-] gaaattc [g-----] ----aaaaacgaacaagaga [-----] agacg [-] aat [-] catcg [-] ttaactatg [-----] actac [---------] gcg [-] agct [-------] ctcac [-] acattgggtcaa [-------] accagcg [------] cctttttgac [-----] cggt [------------] caaaacgtcgaattgatg [---] ggtcatccgcc [-] gtacagccc [-] tgactt [---] gacaccc
Teleopsis_quinqueguttata_mariner_element_1_4_Tqmar1_4               tggatccc [--------] gtacaat [-----] ttg [-----------------------------------------------------------------------------------------] ac [-] aatcgctcaaaaaaaggc [-] tcgtgtcgattg--- [-caaaa---------] aatgttg [-] aaaaa [--------] ata [-------] cgatcac [--------ggt-] gcttt [aaaagac-g] tttata [--------] agatcgtcacaggtga [----] cga [-------------------------------------------------] atca [------] tg [------] gatc [-] tatgcatatgagcccaaaa [--------] taa [-----] aacaaca [attgaccgt] gtgggtcttcga [--] agatgagccaaatccaacgaaagttgttcgtg [-------] ---gaagcacttc [--] gaagca [a] atggttgt [------] -ctgt [-] ttcttcggca [-------] aaattgg-ca [----------] tgtg [------gtgac------] cg-------ttccgcttgagcag [------] cgaaggacggtcacttc [--------] tgag [--------] tgg [------------------------] tacac [-------] -- [-] aa [----] taat [-------] ---- [-] ttg [-------] tttgc [-----] ctg [-----] aagtc [-------------------------------------------------------] ttagg [-----] a [-] gaaattc [g-----] ----aaaaacaaacaagaga [-----] agacg [-] aat [-] cattg [-] ttcaccatg [-----] acaac [---------] gcg [-] agct [-------] atcac [-] acctcggctcaa [-------] actagcg [------] cctttttgac [-----] ---- [------------] -----cgtcgaattgatg [---] ggtcatccgcc [-] gtacagccc [-] tgactc [---] ggcaccc
Teleopsis_thaii_mariner_element_1_2_Ttmar1_2                        tggatccc [--------] gcataat [-----] ttg [-----------------------------------------------------------------------------------------] ac [-] aatcgctc-aaaaaaggc [-] tcgtatcgattggtg [caaaga---------] aatgttg [a] aaaaa [--------] ata [-------] ctatcgc [--------ggt-] gcttc [aaaagac-g] tttata [--------] agatcgtcacag---- [----] -ga [-------------------------------------------------] atca [------] tg [------] gatc [-] tatgcgtatgagcccgaaa [--------] caa [-----] aacaaca [atcgaacgt] gtgggtcttcga [--] agacgagccaaatccaacgaaagttgttcgtg [-------] atagaagcacttc [--] gaagca [a] atggtggt [------] -ctgt [-] ttcttcggca [-------] aaactagtca [----------] tgtg [------acgac------] tg-------ttccgcttgagcaa [------] cgacggacggtcacttc [tgagtggt] tgag [--------] tgg [------------------------] tacac [-------] -- [-] ca [----] taat [-------] ---- [-] ttg [-------] tttgc [-----] ctg [-----] aagtt [-------------------------------------------------------] ttcgg [-----] a [-] gaaattc [g-----] ----aaaaacgaacaagaga [-----] agacg [-] aat [-] cattg [-] tttaccatg [-----] acaac [---------] gcg [-] agtt [-------] ctaac [-] acattggctcaa [-------] accagcg [------] cctttttgac [caaaa] cggc [------------] caaaacgtcgaattgata [---] ggtcattggcc [-] gtacagccc [-] tgactt [---] gacaccc
Teleopsis_dalmanni_mariner_element_1_1_Tdmar1_1                     tggatccc [--------] gcataat [-----] ttg [-----------------------------------------------------------------------------------------] ac [-] gattgctcaaaaaaaggc [-] tcgtttcgattggtg [caaaga---------] aatgttg [-] aaaca [--------] ata [-------] cgatcac [--------ggt-] gcttc [aaaagag-g] tttgta [--------] agatc----------- [----] --- [-------------------------------------------------] ---- [------] -- [------] ---- [-] ------------------- [--------] --- [-----] ------- [---------] ------------ [--] -------------------------------- [-------] ------------- [--] ------ [-] ---gtcgc [------] -ctgc [-] ttcttcggca [-------] aaactggtca [----------] tgtg [------gcgac------] tg-------ttccgcttgagcaa [------] cgaaggacggtcacttc [--------] tgag [--------] tgg [------------------------] taaac [-------] -- [-] ca [----] caat [-------] ---- [-] ttg [-------] tttgc [-----] ctg [-----] aagtc [-------------------------------------------------------] ttcgg [-----] a [-] gaaattc [g-----] ----aaaaacgaacaagaga [-----] agacg [-] aat [-] cattg [-] ttcaccata [-----] acaac [---------] gcg [-] a-ct [-------] ctcac [-] acatcggctcaa [-------] actaacg [------] cctttttgtt [-----] cggc [------------] caaaacgtcgaactgatg [---] gataatccgcc [-] gtacagccc [-] tgactt [---] gacaccc
1221307000_NLCU01023790_c56217_55288_Teleopsis_dalmanni             tggatccc [--------] gctcaat [-----] ttg [-----------------------------------------------------------------------------------------] ac [-] aatcgctcaaaaaacggc [-] tcgtgtcgattggtg [caaaga---------] aatgttg [-] aaaaa [--------] ata [-------] cgtttgc [--------ggt-] gcttc [aaaagac-g] tttata [--------] agatcgtcacagatga [----] cga [-------------------------------------------------] atca [------] tg [------] gatc [-] tatgcgt-----------a [--------] caa [-----] aacaaca [atcgaccgt] gtgagtcttcaa [--] agacgagacaaatccaacgactcttgaccgtg [-------] gaagaagcacttc [--] gaagca [a] atggtcgc [------] -ctgt [-] ttcttcggca [-------] aaactggtca [----------] tgtg [------gcgac------] ta-------ttccgccagagcaa [------] cgaaggacggtcacttt [--------] tgag [--------] tgg [------------------------] ttcat [-------] -- [-] ca [----] caat [-------] ---- [-] tta [-------] tttgc [-----] ctg [-----] aagtc [-------------------------------------------------------] ----- [-----] - [-] ----ttc [g-----] ----aaaaacgaacaagaga [-----] agacg [-] aat [-] gattg [-] ttcaccatg [-----] acaac [---------] gcg [-] agca [-------] ctcac [-] acatcggctcaa [-------] accaggg [------] cctttctgac [-----] cggt [------------] caaaacgtcgaattgatg [---] ggtcatccgcc [-] atacagccc [-] tgactt [---] ggcgccc
Diasemopsis_meigenii_mariner_element_1_1_Dmmar1_1                   tggatccc [--------] acacaat [-----] tta [-----------------------------------------------------------------------------------------] tc [-] aatcgctcaaaaaaaggc [-] --------------- [---------------] ------- [-] ----- [--------] --- [-------] ------- [------------] ----- [---------] ------ [--------] ---------------- [----] --- [-------------------------------------------------] ---- [------] -- [------] ---- [-] ------------------- [--------] --- [-----] ------- [---------] ------------ [--] -------------------------------- [-------] ------------- [--] ------ [-] -------- [------] ----- [-] ---------- [-------] -aaatggaca [----------] tgtc [------acaat------] cg-------tacaactagaacaa [------] cg-----cagtcaattc [--------] tgag [--------] tgg [------------------------] tacac [-------] -- [-] aa [----] ccat [-------] ---- [-] ttg [-------] cttgc [-----] cag [-----] ttgtc [-------------------------------------------------------] ttcca [-----] a [-] gaaatcg [g-----] ----gaaaaccaaccaccga [-----] agacg [-] gat [-] cactc [-] ttcaccacg [-----] acaat [---------] gcg [-] agct [-------] ctcac [-] acatcggctcaa [-------] ataacta [----aa] gcactttgag [-----] cact [------------] caaaacatcgatttgatg [---] agtcatccgcc [-] gtatagccc [-] tgactt [---] gacaccc
Teleopsis_dalmanni_mariner_element_1_2_Tdmar1_2                     tggatccc [--------] gcacaat [-----] ttg [-----------------------------------------------------------------------------------------] ac [-] attcgcttaaagaaaggc [-] tcgtgtcgactggtg [c-aaga---------] aatgttg [-] aaaaa [--------] ata [n-----n] cgttcgc [--------gtt-] tcttc [aaaagac-g] tttata [--------] agatcgtcacaggtga [----] cga [-------------------------------------------------] atca [------] tg [------] gata [-] tgtgcctataagcctgaaa [--------] caa [-----] aacaact [atcgaccgt] gtgggtcttcga [--] agacgagccaaatccaacgaatgctgtttgtg [-------] gaggaagcacttc [--] gaagaa [a] atgatcgc [------] -ctgt [-] ttcttcggca [-------] aaactaatca [----------] tgtg [gcgactgcgac------] tg-------ttccacttcagcaa [------] cgaaggatggtcatttc [--------] tgag [--------] tgg [------------------------] tacac [-------] -- [-] ca [----] ctat [-------] ---- [-] ttg [-------] tttgc [-----] ctg [-----] aagtc [-------------------------------------------------------] ttcgg [-----] a [-] gaaattc [g-----] ----aaaaacgaacaagaga [-----] agacg [-] aat [-] cattg [-] ttcaccatg [-----] acaac [---------] gag [a] agct [-------] ctcac [-] acatcgg----- [-------] ------- [------] ---------- [-----] ---- [------------] -----------attgatg [---] ggtcattcgcc [-] atacagccc [-] tgactt [---] gacaccc
Teleopsis_whitei_mariner_element_1_1_Twmar1_1                       tggatccc [--------] gcacaat [-----] ttg [-----------------------------------------------------------------------------------------] ac [-] aatcgctcaaaaaaagtc [-] tcgtgtcgattggtg [caaaga---------] aatgttg [-] aaaac [--------] tta [-------] cgatcgc [--------ggt-] gtttc [aaaagac-g] tttata [--------] agatcgtcacaggtga [----] caa [-------------------------------------------------] acca [------] tg [------] gatc [-] tatgtgtatgagcccgaaa [--------] caa [-----] aacaaca [agcgaccgt] gtgggtcttcaa [--] agacgacccaaatccaacgaaagttgttcgtg [-------] gaagaagcacttc [--] gaagca [a] atggtcgc [------] -ctgt [-] ttcttcggca [-------] aaactgagaa [----------] gacg [-----------------] ----------------------- [------] ----------------- [--------] ---- [--------] --- [------------------------] ----- [-------] -- [-] -- [----] ---- [-------] ---- [-] --- [-------] ----- [-----] --- [-----] ----- [-------------------------------------------------------] ----- [-----] - [-] ------- [------] -------------------- [-----] ----- [-] aat [-] cattg [-] ttcacca-- [-----] ----- [---------] --- [-] ---- [-------] ----- [-] ------------ [-------] ------- [------] ---------- [-----] ---- [------------] ------------------ [---] ----------- [-] -tacagccc [-] tgactt [---] gacaccc
Diasemopsis_meigenii_mariner_element_1_2_Dmmar1_2                   tggatccc [--------] acacatt [-----] ttg [-----------------------------------------------------------------------------------------] tc [-] aatcgctcaaaaaaaggc [-] tcgtgtcgattggtc [gaaaga---------] aatgctc [-] caaaa [--------] ata [-------] cgatcgc [--------ggt-] gcttc [gaaacac-g] tctatg [--------] acatcgtgacaggtga [----] tga [-------------------------------------------------] attg [------] tg [------] gatt [-] tacgcgtatgagcccgaaa [--------] gta [-----] aacagaa [gtcgactgt] atgcgtgtttca [--] agatgagccaaatccaataaaagttgtt---- [-------] ------------- [--] ------ [-] -------- [------] ----- [-] ---------- [-------] ---------- [----------] ---- [-----------------] ----------------------- [------] ----------------- [--------] ---- [--------] --- [------------------------] ----- [-------] -- [-] -- [----] ---- [-------] ---- [-] --- [-------] ----- [-----] --- [-----] ----- [-------------------------------------------------------] ----- [-----] - [-] ------- [------] -------------------- [-----] ----- [-] --- [-] ----- [-] --------- [-----] ----- [---------] --- [-] ---- [-------] ----- [-] ------------ [-------] ------- [------] gagtttcgag [-----] cact [------------] caaatcatcgatttgatg [---] agtcatccgcc [-] gtctagccc [-] tgactt [---] gacaccc
Teleopsis_thaii_mariner_element_1_3_Ttmar1_3                        tggatccc [gcgcaata] gcacaat [-----] ttg [-----------------------------------------------------------------------------------------] ac [-] aatcgctcaaaaaaaggc [-] tcgtgtcgattgctg [caaaga---------] aatgttg [-] aaaaa [--------] ata [-------] ggatcgc [--------gtt-] gcttc [aaaagac-g] tttata [--------] ag---gtcacaggtaa [----] cga [-------------------------------------------------] acca [------] tg [------] gatc [-] tatgcgtatgagcccgaaa [--------] caa [-----] aacaaca [atcgaccgt] gtgggtcttcga [--] -------------------------------- [-------] ------------- [--] ------ [-] -------- [------] ----- [-] ---------- [-------] ---------- [----------] ---- [-----------------] ----------------------- [------] ----------------- [--------] ---- [--------] --- [------------------------] ----- [-------] -- [-] -- [----] ---- [-------] ---- [-] --- [-------] ----- [-----] --- [-----] ----- [-------------------------------------------------------] ----- [-----] - [-] ------- [------] -------------------- [-----] agacg [-] aat [-] cattg [-] ttcaccatg [-----] acaac [---------] gcg [-] agct [-------] ctcac [-] acatcggctcaa [-------] accagcg [------] cctttttgac [-----] cggt [------------] caaaacgtcgaattgatg [---] ggtcatccgcc [-] atacagccc [-] tgactt [---] gacaccc
Teleopsis_breviscopium_mariner_element_1_2_Tbmar1_2                 tggatccc [--------] ccatcat [-----] tct [-----------------------------------------------------------------------------------------] ac [-] aaaatctcaaagaattgc [-] ttgtgtcgaatgatg [cacaca---------] aatgctc [-] gaaaa [--------] gta [-------] caaaa-- [------------] ----t [aacatac-g] tatata [--------] agattgtaataggtga [----] caa [-------------------------------------------------] atca [------] tg [------] gata [-] tatgcgtatgagctgaaac [gtcggaaa] gta [-----] aacagca [gtcgactgt] atgagagtttca [--] agatgaaccaaatccaacaaactttattcgcg [-------] ctcgaagcatttc [--] gaaaca [a] atggtcgc [------] ttgtt [-] tttttcgaga [-------] aaactggtca [----------] tgtg [------gcaac------] ta-------caccattacaggaa [------] cgtaatacggtcaattc [--------] cgaa [--------] tgg [------------------------] tatat [-------] -- [-] aa [----] ccat [-------] ---- [-] ttg [-------] tttac [-----] cgg [-----] aagtc [-------------------------------------------------------] ttcag [-----] t [-] caaatac [g-----] ----gaaaacaaacaagcgc [-----] cgtcg [-] gat [-] cagtc [-] tccaccaag [-----] acaat [---------] gcg [-] agtg [-------] ctctt [-] acatctcgtcta [-------] acaaccg [------] actatttgaa [-----] catt [------------] caaaaaatcgaattgatg [---] ggtccttc--- [-] -----gccc [-] tgactt [---] gacaccc
Teleopsis_quadriguttata_mariner_element_1_4_Tqdmar1_4               tggatccc [--------] ccatcat [-----] ttg [-----------------------------------------------------------------------------------------] ac [-] taaatcccataaaaatgc [-] tcgtgtcgattggtg [cacaca---------] aatgctc [-] aagaa [--------] gta [-------] taatggc [--------ggt-] gctta [aaaaaaa-g] tatata [--------] aggttgtaacaggtgt [----] cga [-------------------------------------------------] atca [------] tg [------] gata [-] tattcatatgagccggacc [--------] cta [-----] gacagca [gtcgactgt] gtgggtgtttca [--] agatgaaccaaatccaacaaaagttgttcg-- [-------] ------------- [--] ------ [-] -------- [------] atcat [-] tttttcgaga [-------] aaattggtca [----------] tgtt [------gcaac------] ta-------tatcattagaggaa [------] cgtaaagcggtc----- [--------] ---- [--------] --- [------------------------] ----- [-------] -- [-] -- [----] ---- [-------] ---- [-] --- [-------] ----- [-----] --- [-----] aagtc [-------------------------------------------------------] ttcag [-----] t [-] gaaatac [g-----] ----aaaaataaacaaggac [-----] cacct [-] aat [-] cattc [-] tccatgaag [-----] acaat [---------] acg [-] agtg [-------] ctcac [-] acatcttgtcta [-------] acaaccg [------] actattagaa [-----] catt [------------] caaagactcgaattgatg [---] ggttatccgca [-] ttacagccc [-] tgactt [---] gacaccc
Teleopsis_rubicunda_mariner_element_1_2_Trmar1_2                    tggatccc [--------] ccatcat [-----] ttg [-----------------------------------------------------------------------------------------] ac [-] aaaatctcaaaaagatga [-] tcgtatcgattagtg [cacaca---------] aatgctc [-] tataa [--------] gta [-------] caatggg [--------ggt-] ggttc [aaaagac-g] tatata [--------] agattgtaacagatgg [----] tga [-------------------------------------------------] atca [------] tg [------] gata [-] tatgcgtatgagccggaac [--------] gta [-----] aacagca [gtcgactgt] atgggtgcttca [--] agatgaaccaaatctaacaaaagttgttcgcg [-------] ctcgaagc----- [--] ------ [-] -------- [------] ----- [-] ---------- [-------] ---------- [----------] ---- [-----------------] ----------------------- [------] ----------------- [--------] ---- [--------] --- [------------------------] ----- [-------] -- [-] -- [----] ---- [-------] ---- [-] --- [-------] ----- [-----] --- [-----] ----- [-------------------------------------------------------] ----- [-----] - [-] ------- [------] -------------------- [-----] ----- [-] --- [-] ----- [-] --------- [-----] acaat [---------] gcg [-] agtg [-------] ctcac [-] acatctcgttta [-------] acaaccg [------] aatatttgaa [-----] catt [------------] caaaaaatcgaattgatg [---] ----------- [-] --acagccc [-] tgactt [---] gacaccc
Teleopsis_quadriguttata_mariner_element_1_2_Tqdmar1_2               tggatccc [--------] cgatcat [aaata] gtg [-----------------------------------------------------------------------------------------] ac [-] aaaatctcaaaaaaatgc [-] ttgtgccaattggta [caaaca---------] aatgcta [-] cagaa [--------] gta [-------] caatgga [--------ggt-] gcttc [aaaagac-g] tatata [--------] agattgtaaaaagtga [----] cga [-------------------------------------------------] atta [------] tg [------] gata [-] tatgcgta----------- [--------] --- [-----] ------- [---------] ------------ [--] ----------------acaaaagttattcgcg [-------] ctcgaaggactac [--] ggcaca [a] atgattgc [------] -ttgt [-] tttttcgaaa [-------] aaactggtca [----------] tgtg [------acaac------] ta-------taccattacaggaa [------] tgtaaaacgttcaattc [--------] cgaa [--------] tgg [------------------------] tatac [-------] -- [-] aa [----] ccat [-------] ---- [-] ttg [-------] ttcac [-----] cgg [-----] aagtt [-------------------------------------------------------] ctcag [-----] t [-] gaaatac [g-----] ----aaaaataaacaagcgc [cgact] cgact [-] gat [-] cattc [-] ttcatcatg [-----] agatt [---------] gcg [-] aatg [-------] cttac [-] acatctcttcta [-------] acaaccg [------] attatttgaa [-----] catt [------------] aaaaaaat-gaattgatg [---] agtcatctgcc [-] gtacagccc [-] tgactt [---] gacaccc
;
end;


2. mosellana subfamily alignment [Figure 3]
#Nexus
begin data;
dimensions Ntax=57 Nchar=1032;
format interleave datatype=DNA gap=- missing=?;
matrix
Twmar4                                                              gaacaaagagtttgcatcaaattttgtgtttcgaacgaaatttcgtgtgcagaatcgttgcgaatgctacaaaaggcttatggggaatcagttttatcgaaaactcaagtttatgagtggtacaaagcctttcaggacggtcgtacgaccgtcgaagaca [----] tgccgcgttctggacgaccttcgacctctaccaccgacgaaaacattg [------------------] aaaaggcaaaggaaatcgtgttccaaaatcctcatgtgagtgttagagagatagcacgagagctaggcatcggtcgtgagatggct [-----] cgtttgattttggtggacaatttgtgtatgcgacgtgtcaacgctcggcttgttccgattcacctc [-] aatttgttccaaaaacaccatcgt [-] ggacaggtctc [---------] gttagacatgcttgatcgtg [-] ccaattccgatccaactttcatggaacgcatcataacgggtgacgagacatgggtctacgagtac [--] g [----------------------] acatgcaaacaagccaacaatcatcggaatggagaggaaaagacgagccgaaaccgaaaaaaccacgccaaagtcgctcgaaaatcaaggcaatgctgattgttttcttcgatattcgtggtgtggtgcatcatgaattcgtccctgaaggac [-----] aaacagtcaataaagcctattatttgactgttttaagacgtttgc [--] gtgaaaatatccgccgtaaacggcctca [---] attgtggaaggataattcatggatttttcatgac [----------] gataat [-] gctccctcgcac [-] cgagccaacattatcaacgattttaaggccaaacattcaata [-----] aataccatcgaacagcccccgtattcacctgatcttgcaccgtgtgac [-] tttttcctgtttcccaaactcaaattaccactcagaggaacgcgttttgaa [----------] tccatagaagacgtaaaacagaattcgcagagggaactcaaagccataccggaaagcg [----] cctataaaaaatgttttgatgattggaagaaacgttggcatttgtgtatcgcttctaat [--] ggagcatattttgaa
Tdmar4                                                              gatcaaagagtttgcatcaaattttgtgtttcgaacgaattttcgtgtgcagaatcgttgcgaatgctacaaaaggcttatggggaatcagttttatcgaaaactcaagtttatgagtggtacaaagcctttcaggactgtcgtacgaccgtcgaagaca [----] tgccgcgttctggacgaccttcgacctctaccaccgacgaaaacattg [------------------] aaaaggcaaaggaaatcgtgttcaaaaatcctcatgtgagtgttagagagatagcacgagagctaggcatcggtcgtgagatggct [-----] cgtttgattttggtggacaatttgtgtatgcgacgtgtcaacgctcggctttttccgattcacctc [-] aatttgttccaaaaacaccatcgt [-] ggacaggtctc [---------] gttagacatgcttgatcgtg [-] ccaattccgatccaactttcatggaacgcatcataacgggtgacgagacatgggtctacgagtac [--] g [----------------------] acatgcaaacaagccaacaatcatcggaatggagaggaaaagacgagccgaaaccgaaaaaaccacgccaaagtcgctcgaaaatcaaggcaatgctgattgttttcttcgatattcgtggtgtggtgcatcatgaattcgtccctgaaggac [-----] aaacagtcaataaagcctattatttgactgttttaagacgtttgc [--] gtgaaaatatccgccgtaaacggcctca [---] attgtggaaggataattcatggatttttcatgac [----------] gataat [-] gctccctcgcac [-] cgagccaacattatcaacgattttaaggccaaacattcaata [-----] aataccatcgaacagcccccgtattcacctgatcttgcaccgtgtgac [-] tttttcctgtttcccaaactcaaattaccactcagaggaacgcgttttgaa [----------] tccatagaagacgtaaaacagaattcgcagaggaaactcaaagccataccggaaagcg [----] cctataaaaaatgttttgatgattggaagaaacgttggcatttgtgtatcgcttctaat [--] ggagcatattttgaa
1221312024_NLCU01018940_c300577_299546_Teleopsis_dalmanni           gatcaaagagtttgcatcaaattttgtgtttcgaacgaattttcgtgtgcagaatcgttgcgaatgctacaaaaggcttatggggaatcagttttatcgaaaactcaagtttatgagtggtacaaagcctttcaggactgtcgtacgaccgtcgaagaca [----] tgccgcgttctggacgaccttcgacctctaccaccgacgaaaacattg [------------------] aaaaggcaaaggaaatcgtgttcaaaaatcctcatgtgagtgttagagagatagcacgagagctaggcatcggtcgtgagatggct [-----] cgtttgattttggtggacaatttgtgtatgcgacgtgtcaacgctcggctttttccgattcacctc [-] aatttgttccaaaaacaccatcgt [-] ggacaggtctc [---------] gttagacatgcttgatcgtg [-] ccaattccgatccaactttcatggaacgcatcataacgggtgacgagacatgggtctacgagtac [--] g [----------------------] acatgcaaacaagccaacaatcatcggaatggagaggaaaagacgagccgaaaccgaaaaaaccacgccaaagtcgctcgaaaatcaaggcaatgctgattgttttcttcgatattcgtggtgtggtgcatcatgaattcgtccctgaaggac [-----] aaacagtcaataaagcctattatttgactgttttaagacgtttgc [--] gtgaaaatatccgccgtaaacggcctca [---] attgtggaaggataattcatggatttttcatgac [----------] gataat [-] gctccctcgcac [-] cgagccaacattatcaacgattttaaggccaaacattcaata [-----] aataccatcgaacagcccccgtattcacctgatcttgcaccgtgtgac [-] tttttcctgtttcccaaactcaaattaccactcagaggaacgcgttttgaa [----------] tccatagaagacgtaaaacagaattcgcagaggaaactcaaagccataccggaaagcg [----] cctataaaaaatgttttgatgattggaagaaacgttggcatttgtgtatcgcttctaat [--] ggagcatattttgaa
1221332269_NLCU01005094_1_1032_Teleopsis_dalmanni                   gatcaaagagtttgcatcaaattttgtgtttcgaacgaattttcgtgtgcagaatcgttgcgaatgctacaaaaggcttatggggaatcagttttatcgaaaactcaagtttatgagtggtacaaagcctttcaggactgtcgtacgaccgtcgaagaca [----] tgccgcgttctggacgaccttcgacctctaccaccgacgaaaacattg [------------------] aaaaggcaaaggaaatcgtgttcaaaaatcctcatgtgagtgttagagagatagcacgagagctaggcatcggtcgtgagatggct [-----] cgtttgattttggtggacaatttgtgtatgcgacgtgtcaacgctcggctttttccgattcacctc [-] aatttgttccaaaaacaccatcgt [-] ggacaggtctc [---------] gttagacatgcttgatcgtg [-] ccaattccgatccaactttcatggaacgcatcataacgggtgacgagacatgggtctacgagtac [--] g [----------------------] acatgcaaacaagccaacaatcatcggaatggagaggaaaagacgagccgaaaccgaaaaaaccacgccaaagtcgctcgaaaatcaaggcaatgctgattgttttcttcgatattcgtggtgtggtgcatcatgaattcgtccctgaaggac [-----] aaacagtcaataaagcctattatttgactgttttaagacgtttgc [--] gtgaaaatatccgccgtaaacggcctca [---] attgtggaaggataattcatggatttttcatgac [----------] gataat [-] gctccctcgcac [-] cgagccaacattatcaacgattttaaggccaaacattcaata [-----] aataccatcgaacagcccccgtattcacctgatcttgcaccgtgtgac [-] tttttcctgtttcccaaactcaaattaccactcagaggaacgcgttttgaa [----------] tccatagaagacgtaaaacagaattcgcagaggaaactcaaagccataccggaaagcg [----] cctataaaaaatgttttgatgattggaagaaacgttggcatttgtgtatcgcttctaat [--] ggagcatattttgaa
1221312361_NLCU01018603_c28257_27226_Teleopsis_dalmanni             gatcaaagagtttgcatcaaattttgtgtttcgaacgaattttcgtgtgcagaatcgttgcgaatgctacaaaaggcttatggggaatcagttttatcgaaaactcaagtttatgagtggtacaaagcctttcaggactgtcgtacgaccgtcgaagaca [----] tgccgcgttctggacgaccttcgacctctaccaccgacgaaaacattg [------------------] aaaaggcaaaggaaatcgtgttcaaaaatcctcatgtgagtgttagagagatagcacgagagctaggcatcggtcgtgagatggct [-----] cgtttgattttggtggacaatttgtgtatgcgacgtgtcaacgctcggctttttccgattcacctc [-] aatttgttccaaaaacaccatcgt [-] ggacaggtctc [---------] gttagacatgcttgatcgtg [-] ccaattccgatccaactttcatggaacgcatcataacgggtgacgagacatgggtctacgagtac [--] g [----------------------] acatgcaaacaagccaacaatcatcggaatggagaggaaaagacgagccgaaaccgaaaaaaccacgccaaagtcgctcgaaaatcaaggcaatgctgattgttttcttcgatattcgtggtgtggtgcatcatgaattcgtccctgaaggac [-----] aaacagtcaataaagcctattatttgactgttttaagacgtttgc [--] gtgaaaatatccgccgtaaacggcctca [---] attgtggaaggataattcatggatttttcatgac [----------] gataat [-] gctccctcgcac [-] cgagccaacattatcaacgattttaaggccaaacattcaata [-----] aataccatcgaacagcccccgtattcacctgatcttgcaccgtgtgac [-] tttttcctgtttcccaaactcaaattaccactcagaggaacgcgttttgaa [----------] tccatagaagacgtaaaacagaattcgcagaggaaactcaaagccataccggaaagcg [----] cctataaaaaatgttttgatgattggaagaaacgttggcatttgtgtatcgcttctaat [--] ggagcatattttgaa
1221330650_NLCU01006135_c72764_71739_Teleopsis_dalmanni             ??????agagtttgcatcaaattttgtgtttcgaacgaaatttcgtgtgcagaatcgttgcgaatgctacaaaaggcttatggggaatcagttttatcgaaaactcaagtttatgagtggtacaaagcctttcaggacggtcgtacgaccgtcgaagaca [----] tgccgcgttctggacgaccttcgacctctaccaccgacgaaaacattg [------------------] aaaaggcaaaggaaatcgtgttcaaaaatcctcatgtgagtgttagagagatagcacgagagctaggcatcggtcgtgagatggct [-----] cgtttgattttggtggacaatttgtgtatgcgacgtgtcaacgctcggctttttccgattcacctc [-] aatttgttccaaaaacaccatcgt [-] ggacaggtctc [---------] gttagacatgcttgatcgtg [-] ccaattccgatccaactttcatggaacgcatcataacgggtgacgagacatgggtctacgagtac [--] g [----------------------] acatgcaaacaagccaacaatcatcggaatggagaggaaaagacgagccgaaaccgaaaaaaccacgccaaagtcgctcgaaaatcaaggcaatgctgattgttttcttcgatattcgtggtgtggtgcatcatgaattcgtccctgaaggac [-----] aaacagtcaataaagcctattatttgactgttttaagacgtttgc [--] gtgaaaatatccgccgtaaacggcctca [---] attgtggaaggataattcatggatttttcatgac [----------] gataat [-] gctccctcgcac [-] cgagccaacattatcaacgattttaaggccaaacattcaata [-----] aataccatcgaacagcccccgtattcacctgatcttgcaccgtgtgac [-] tttttcctgtttcccaaactcaaattaccactcagaggaacgcgttttgaa [----------] tccatagaagacgtaaaacagaattcgcagaggaaactcaaagccataccggaaagcg [----] cctataaaaaatgttttgatgattggaagaaacgttggcatttgtgtatcgcttctaat [--] ggagcatattttgaa
1221337295_NLCU01001540_73426_74172_Teleopsis_dalmanni              ??????agagtttgcatcaaattttgtgtttcgaacgaaatttcgtgtgcagaatcgttgcgaatgctacaaaaggcttatggggaatcagttttatcgaaaactcaagtttatgagtggtacaaagcctttcaggactgtcgtacgaccgtcgaagaca [----] tgccgcgttctggacgaccttcgacctctaccaccgacgaaaacattg [------------------] aaaaggcaaaggaaatcgtgttcaaaaatcctcatgtgagtgttagagagatagcacgagagctaggcatcggtcgtgagatggct [-----] cgtttgattttggtggacaatttgtgtatgcgacgtgtcaacgctcggctttttccgattcacctc [-] aatttgttccaaaaacaccatcgt [-] ggacaggtctc [---------] gttagacatgcttgatcgtg [-] ccaattccgatccaactttcatggaacgcatcataacgggtgacgagacatgggtctacgagtac [--] g [----------------------] acatgcaaacaagccaacaatcatcggaatggagaggaaaagacgagccgaaaccgaaaaaaccacgccaaagtcgctcgaaaatcaaggcaatgctgattgttttcttcgatattcgtggtgtggtgcatcatgaattcgtccctgaaggac [-----] aaacagtcaataaagactattatttgactgttttaagacgtttgc [--] gtgaaaatatccgccgtaaacggcctca [---] attgtggaaggataattcatggatttttcatgac [----------] gataat [-] gctccc------ [-] ------------------------------------------ [-----] ------------------------------------------------ [-] --------------------------------------------------- [----------] ---------------------------------------------------------- [----] ----------------------------------------------------------- [--] ---------------
1221330673_NLCU01006112_56088_57119_Teleopsis_dalmanni              gatcaaagagtttgcatcaaattttgtgtttcgaacgaaatttcgtgtgcagaatcgttgcgaatgctacaaaaggcttatggggaatcagttttatcgaaaactcaagtttatgagtggtacaaagcctttcaggactgtcgtacgaccgtcgaagaca [----] tgccgcgttctggacgaccttcgacctctaccaccgacgaaaacattg [------------------] aaaaggcaaaggaaatcgtgttcaaaaatcctcatgtgagtgttagagagatagcacgagagctaggcatcggtcgtgagatggct [-----] cgtttgattttggtggacaatttgtgtatgcgacgtgtcaacgctcggctttttccgattcacctc [-] aatttgttccaaaaacaccatcgt [-] ggacaggtctc [---------] gttagacatgcttgatcgtg [-] ccaattccgatccaactttcatggaacgcatcataacgggtgacgagacatgggtctacgagtac [--] g [----------------------] acatgcaaacaagccaacaatcatcggaatggagaggaaaagacgagccgaaaccgaaaaaaccacgccaaagtcgctcgaaaatcaaggcaatgctgattgttttcttcgatattcgtggtgtggtgcatcatgaattcgtccctgaaggac [-----] aaacagtcaataaagactattatttgactgttttaagacgtttgc [--] gtgaaaatatccgccgtaaacggcctca [---] attgtggaaggataattcatggatttttcatgac [----------] gataat [-] gctccctcgcac [-] cgagccaacattatcaacgattttaaggccaaacattcaata [-----] aataccatcgaacagccaccgtattcacctgatcttgcaccgtgtgac [-] tttttcctgtttcccaaactcaaattaccactcagaggaacgcgttttgaa [----------] tccataaaagacgtaaaacagaattcgcagagggaactcaaagccataccggaaagcg [----] cctataaaaaatgttttgatgattggaagaaacgttggcatttgtgtatcgcttctaat [--] ggagcatattttgaa
1221306567_NLCU01024223_c210812_209781_Teleopsis_dalmanni           gatcaaagagtttgcatcaaattttgtgtttcgaacgaattttcgtgtgcagaatcgttgcgaatgctacaaaaggcttatggggaatcagttttatcgaaaactcaagtttatgagtggtacaaagcctttcaggactgtcgtacgaccgtcgaagaca [----] tgccgcgttctggacgaccttcgacctctaccaccgacgaaaacattg [------------------] aaaaggcaaaggaaatcgtgttcaaaaatcctcatgtgagtgttagagagatagcacgagagctaggcatcggtcgtgagatggct [-----] cgtttgattttggtggacaatttgtgtatgcgacgtgtcaacgctcggctttttccgattcacctc [-] aatttgttccaaaaacaccatcgt [-] ggacaggtctc [---------] gttagacatgcttgatcgtg [-] ccaattccgatccaactttcatggaacgcatcataacgggtgacgagacatgggtctacgagtac [--] g [----------------------] acatgcaaacaagccaacaatcatcggaatggagaggaaaagacgagccgaaaccgaaaaaaccacgccaaagtcgctcgaaaatcaaggcaatgctgattgttttcttcgatattcgtggtgtggtgcatcatgaattcgtccctgaaggac [-----] aaacagtcaataaagcctattatttgactgttttaagacgtttgc [--] gtgaaaatatccgccgtaaacggcctca [---] attgtggaaggataattcatggatttttcatgac [----------] gataat [-] gctccctcgcac [-] cgagccaacattatcaaagattttaaggccaaacattcaata [-----] aataccatcgaacagccaccgtattcacctgatcttgcaccgtgtgac [-] tttttcctgtttcccacactcaaattaccactcagaggaacgcgttttgaa [----------] tccatagaagacgtaaaacagaattcgcagagggaactcaaagccataccggaaagcg [----] cctataaaaaatgtttttatgattggaagaaacgttggcatttgtgtatcgcttctaat [--] ggagcatattttgaa
1221338793_NLCU01000296_87822_88598_Teleopsis_dalmanni              gatcaaagagtttgcatcaaattttgtgtttcgaacgaattttcgtgtgcagaatcgttgcgaatgctacaaaaggcttatggggaatcagttttatcgaaaactcaagtttatgagtggtacaaagcctttcaggactgtcgtacgaccgtcgaagaca [----] tgccgcgttctggacgaccttcgacctctaccaccgacgaaaacattg [------------------] aaaaggcaaaggaaatcgtgttcaaaaatcctcatgtgagtgttagagagatagcacgagagctaggcatcggtcgtgagatggct [-----] cgtttgattttggtggacaatttgtgtatgcgacgtgtcaacgctcggctttttccgattcacctc [-] aatttgttccaaaaacaccatcgt [-] ggacaggtctc [---------] gttagacatgcttgatcgtg [-] ccaattccgatccaactttcatggaacgcatcataacgggtgacgagacatgggtctacgagtac [--] g [----------------------] acatgcaaacaagccaacaatcatcggaatggagaggaaaagacgagccgaaaccgaaaaaaccacgccaaagtcgctcgaaaatcaaggcaatgctgattgttttcttcgatattcgtggtgtggtgcatcatgaattcgtccctgaaggac [-----] aaacagtcaataaagcctattatttgactgttttaagacgtttgc [--] gtgaaaatatccgccgtaaacggcctca [---] attgtggaaggataattcatggatttttcatgac [----------] gataat [-] gctccctcgcac [g] cgagccaacattatcaa------------------------- [-----] ------------------------------------------------ [-] --------------------------------------------------- [----------] ---------------------------------------------------------- [----] ----------------------------------------------------------- [--] ---------------
DQ315366_Sitodiplosis_mosellana                                     ???????????????????????????????????????????????????????????????????????????????????????????????????????????????????????????????????????????????????????????????? [????] ???????????????????????????????????????????????? [??????????????????] ?????????????????????????????????????????????????????????????????????????????????????? [?????] ?????????????????????????????????????????????????????????????????? [?] ???????????????????????? [?] ??????????? [?????????] ???????????????????? [?] ???????????????????????????????????acaggggatgagacgtgggtctatgagtac [--] g [----------------------] acatgcaaacgagccaacaatcatcggagtggcgctatgaaaacgagccgaagccgaaaaatcggcgccaaagtcgctcgaaagtaaaggtgatgttggtggtttttttcgattaccgaggcgtggtccattccgaattcgttccggaaggac [-----] aaacgatcaataaggattattatcttaccatattaaggcgtttgc [--] gcgaaagtatccgtaagaaacggccgaa [---] tttgtgggcggataattcttggatttttcacgat [----------] gacaat [-] gcccccccccac [-] ------------------------------------------ [-----] ------------------------------------------------ [-] --------------------------------------------------- [----------] ---------------------------------------------------------- [----] ----------------------------------------------------------- [--] ---------------
Trachymyrmex_zeteki_LKFA01009953                                    gagcaaagaatttgtttaaagttttgtgttgcaaatgaattttcgtgtgccgatgcattgaaaatgttgcaaaaggcctttggtgataatgctctatcgaaaactcgtgcatatcagtggtacagagccttcaaggacggtcgtgaagtggtcgaagact [----] tgcctcgttccggacgcccatcgacggcttcgaccgaagataacgtcg [------------------] ataaaatgaaggaaacggt--------------------gcttgagagagatagcacatgagcttgagatatcccacgagtccgca [-----] cgtacgattttgattgatattttgggcatgagaaaggtggccgcacgactcgtaccgaaagagctg [-] aattttcttcaaaaacgccatcgc [-] gaacaggtcgc [---------] ttcagacatgctggatcgct [-] gtaattccgattccacattcatggaacgcattataactggtgatgagacctgggtctacgagtac [--] g [----------------------] atatgcaaacaagtcagcaagcatcggaatggatgggaaaaaatgagccgaaaccgaaaaaaccacgccaaagccgctcgaaaatgaaggtgatgctcattgttttcttcgatatccgtggcgtggtgcactacgaattcgttccagagggtc [-----] agacggtaaacaaggagtattacctaggcgttatgaaacgtttgc [--] gtgagcgtatccgtaagaagcggccaaa [---] tttgtgggcgaacaactcgtggattttgcatgac [----------] gataac [-] gcgtcttctcac [-] cgagctacgattgtgaccgactttctcgccaaaaactcaacg [-----] aacgtgcttcagcaaccaccgtattcgccggatttggccccctgtgac [-] tttttcctcttcccaaaactaaaattgccgcttcgtggcacccattttgag [----------] tcgattgaagccataaaacaaaattcggcgcgagagctaaaggccatcccggaaagcg [----] cctataaaaaatgtttcgatgattggaagtgccgttggcataaatgtattggagcaaat [--] ggagcctattttgaa
Linepithema_humile  DOQ01008212                                     gagcaaagaatttgtttaaagttttgtgttgcaaatgaattttcgtgtgccgatgcattgaaaatgttgcaaaaggcctttggtgataatgctctatcgaaaactcgtgcatatcagtggtacagagccttcaaggacggtcgtgaagtggtcgaagact [----] tgcctcgttccggacgcccatcgacggcttcgaccaaagataacgtcg [------------------] ataaaattaaggaaagggtgcttgaaaaccgtcgtaccagcttgagagagatagcacatgatcttgagatatcccacgagtccgca [-----] cgtacgattttgattgatattttgggcatgagaaaggtggccgcacgactcgtaccgaaagagctg [-] aattttcttcaaaaacgccatcgc [-] gaacaggtcgc [---------] ttcagacatgctggattgct [-] gtaattccgattctacattcatggaacgcattataactggtgatgagacctgggtctacgagtac [--] g [----------------------] atatgcaaacaagccagcaagcatcggaatgggtggaaaaaaatgagccgaaaccgaaaaaaccacgccaaagccgctcgaaaatgaaggtgatgctcattgtttt-ttcgatatccgtggcgtggtgcactacgaattcgttccagagggtc [-----] agacggtaaacaaggagtattaccgaggcgttatgaaacgtttgc [--] gtgagcgtatccgtaagaagcggccaaa [---] tttgtgggcgaacaactcatggattttgcatgac [----------] gataac [-] gcgccttctcac [-] cgagctacgattgtgactgactttctcgccaaaaactcaacg [-----] aacgtgcttcagcaaccaccgtattcgccggatttggccccctgcgac [-] tttttcctcttcccaaaactaaaattgccgcttcgtggcacctgttttgag [----------] tcgattgaagccataaaacaaaattcggcgcgagagctaaagtccatcccggaaagcg [----] cctataaaaaatgtttcgatgattggaagtgccgttggcatagatgtattggagcaaat [--] ggagcctattttgaa
Caligus_rogercresseyi_LBBV01023767                                  gagcaaagaatttgtttaaagttttgtgttgcaaatgaattttcgtgtgccaatgcattgaaaatgttgcaaaaggcctttggtgataatgctctatcgaaaactcgtgcatatcagtggtacagagacttcaaggacggtcgtgaagtggtcgaagact [----] tgcctcgttccggacgcccatcgacggcttcgaccgaagataacgtcg [------------------] ataaaattaaggaaagggtgcttgaaaaccgtcgtaccagcttgagagagatagcacatgatcttaagatatcccacgagtccgca [-----] cgtatgattttgattgatattttgggcatgagaaaggtggccgcacgactcgtaccgaaagagctg [-] agttttcttcaaaaacgtcatcgc [-] gaacaggttgc [---------] ttcagatatgctggatcgct [-] gtaattccgattctacattcatggaacgcattataactggtgatgagacctgggtctacgagtac [--] g [----------------------] atatgcaaacaagccagcaagcatcggaatgggtgaaaaaaaatgagccgaaaccgaaaaaaccacgccaaagccgctcgaaaatgaaggtgatgctcattgttttcttcgatatccgtggtgtggtgcactacgaattcgttccagagggtc [-----] agacggtaaacaaggagtattacctaggcgttttgaaacgtttgc [--] gtgagcgtatccgtaagaagcgaccaaa [---] tttgtgggcgaacaactcatggattttgcatgac [----------] gataac [-] gcgccttctcac [-] cgagctacgattgtgactcacttcctcgccaaaaactcaacg [-----] aacgtgcttcagcaaccaccgtattcgccggatttggctccctgcgac [-] tttttcctcttcccaaaactaaaattgccccttcgtggcacccgttttgag [----------] tcgattgaagccataaaacaaaattcggcgcgagagctaaagtccatcccggaaagcg [----] cctataaaaaatgtttcgatgattggaagtgccgttggcatagatgtattggagcaaat [--] ggagcctattttgaa
Cyprinodon_variegatus_JPKM01108314                                  gagcaaagaatttgtttaaagttttgtgttgcaaatgaattttcgtgtgccaatgcattgaaaatgttgcaaaaggcctttggtgataatgctctatcgaaaactcgtgcatatcagtggtacagagacttcaaggacggtcgtgaagtggtcgaagact [----] tgcctcgttccggacgcccatcgacggcttcgaccgaagataacgtcg [------------------] ataaaattaaggaaagggtgcttgaaaaccgtcgtaccagcttgagagagatagcacatgatcttaagatatcccacgagtccgca [-----] cgtatgattttgattgatattttgggcatgagaaaggtggccgcacgactcgtaccgaaagagctg [-] aattttcttcaaaaacgtcatcgc [-] gaacaggttgc [---------] ttcagatatgctggatcgct [-] gtaattccgattctacattcatggaacgcattataactggtgatgagacctgggtctacgagtac [--] g [----------------------] atatgcaaacaagccagcaagcatcggaatgggtgaaaaaaaatgagccgaaaccgaaaaaaccacgccaaagccgctcgaaaatgaaggtgatgctcattgttttcttcgatatccgtggtgtggtgcactacgaattcgttccagagggtc [-----] agacggtaaacaaggagtattacctaggcgttttgaaacgtttgc [--] gtgagcgtatccgtaagaagcgaccaaa [---] tttgtgggcgaacaactcatggattttgcatgac [----------] gataac [-] gcgccttctcac [-] cgagctacgattgtgactcacttcctcgccaaaaactcaacg [-----] aacgtgcttcagcaaccaccgtattcgccggatttggctccctgcgac [-] tttttcctcttcccaaaactaaaattgccccttcgtggcacccgttttgag [----------] tcgattgaagccataaaacaaaattcggcgcgagagctaaagtccatcccggaaagcg [----] cctataaaaaatgtttcgatgattggaagtgccgttggcatagatgtattggagcaaat [--] ggagcctattttgaa
CU928265_H_melpomene                                                ???????????????????????????????????????????????????????????????????????????????????????????????????????????????????????????????????????????????????????????????? [????] ???????????????????????????????????????????????? [??????????????????] ?????????????????????????????????????????????????????????????????????????????????????? [?????] ?????????????????????????????????????????????????????????????????? [?] ?????????caaaaaaagcatcat [-] gaagaagcctc [---------] tttagacacgctggagcgtg [-] ccaatgctgatccctcattcaaggaacgcatcataactgg------gacatgggtctacgagtat [--] g [----------------------] acataccaacaaatcaacaatcatcgaaatggcagaccaaaaacgagccaaaaccgaaaaaaccgcgccaaagcaagtcaaaagtgaaagtgatgctcactgttttcttcgatattcgaggtgtgatccactatgaattccttccggagggac [-----] aaacagtcaataaggaatactatttagctgtattgaggcgtttgc [--] gcgagaaaatccgtaggaaatggccgga [---] attatgtaaggaaaattcgtggattttgcatgac [----------] gataat [-] gcaccatcgcat [-] cgagctcacgtcgtgaccgaatttaagaccaaaaactcaata [-----] aatactatcgatcaaccaccgtact-accagacctagctccg------ [-] --------------------------------------------------- [----------] ---------------------------------------------------------- [----] ----------------------------------------------------------- [--] ---------------
Heliconius_pachinus_FAST01100795                                    gatcaaagagtttgcattaaattttgtgttacaaataaaatt------------acgttgaaaatgttgggagaggcttacggtgaatcaattttatcaaaaagacaagtttatgattggtacaaagcgttcaaaaacggccgtaccgacgttgaagatt [----] tgcctcgttccggacgaccttcaacctcttcaaccgatgaaaacattg [------------------] aaattgtgaagaaaactgtgctcgaaaatcgtcataccagtgttagagagttagcacaagaccttaacatctctcgagagtcggtt [-----] cgtttgatttaggttgacattttggacatgagaaaggtcgctggcagacttgttccaaaagagctg [-] aatttcatgcaaaaaaagtataat [-] gaagaagcctc [---------] tttagacacgctgtagcgtg [-] ccaatgctgatccctcattcatggaacgcatcataagtagcgatgagacatgggtctacgagtat [--] g [----------------------] acataccaacaaatcaacaatcatcgaaatggcagaccaaaaacgagccaaaaccgaaaaaaccgcgccaaagcaagtcaaaagtgaaagtgatgctcactgttttcttcgatattcgaggtgtgatccactatgaattccttccggagggac [-----] aaacagtcaataaggaatactatttagctgtattgaggcgtttgc [--] gcgagaaaatccgtaggaaacggccgga [---] attatggaaggaatattcgtggattttgtatgac [----------] gataat [-] gcaccatcgcat [-] cgagctcacgtcgtgaccgaatttaagaccaaaaactcgata [-----] aataccatcgatcaaccaccgtactcaccagacctagctccggccggc [-] tttttcctattctctaaactcaaattgccactccgaggacaccgttatgag [----------] tcaattaaagacataaaagagaattcgacgcgagagctaaagaagatcccggaaagtg [----] cttataaaacatgtttcgaagattggaagaagcgttggcacatgtgtattgtatcaaat [ta] tgggcctattttga-
Heliconius_timareta_FATY01108919                                    gatcaaagagtttgcattaaattttgtgttacaaataaaatt------------acgttgaaaatgttgggagaggcttacggtgaatcaattttatccaaaagacaagtttatgattggtacaaagcgttcaaaaacggccgtaccgacgttgaagatt [----] tgcctcgttccggacgaccttcaacctcttcaaccgatgaaaacattg [------------------] aaattgtgaagaaaactgtgctcgaaaatcgtcataccagtgttagagagttagcacaagaccttaacatctctcgagagtcggtt [-----] cgtttgatttaggttgacattttggacatgagaaaggtcgctggcagacttgttccaaaagagctg [-] aatttcatgcaaaaaaagtataat [-] gaagaagcctc [---------] tttagacacgctgtagcgtg [-] ccaatgctgatccctcattcatggaacgcatcataactagcgatgagacatgggtctacgagtat [--] g [----------------------] acataccaacaaatcaacaatcatcgaaatggcagaccaaaaacgagccaaaaccgaaaaaaccgc------gcaagtcaaaagtgaaagtgatgctcactgttttcttcgatattcgaggtgtgatccactatgaattccttccggagggac [-----] aaacagtcaataaggaatactatttagctgtattgaggcgtttgc [--] gcgagaaaatccgtaggaaacggccgga [---] attatggaaggaatattcgtggattttgtatgac [----------] gataat [-] gcaccatcgcat [-] cgagctcacgtcgtgaccgaatttaagaccaaaaactcgata [-----] aataccatcgatcaaccaccgtactcaccagacctagctccggccggc [-] tttttcctattctctaaactgaaattgccactccgaggacaccgttatgag [----------] tcaattaaagatataaaagagaattcgacgcgagagctaaagaagatcccggaaagtg [----] cttataaaacatgtttggaagattggaagaagcgttggcacatgtgtattgtatcaaat [ta] tgggcctattttga-
Heliconius_cydno_FAPX01005818                                       gatcaaagagtttgcattaaattttgtgttacaaataaaatt------------acgttgaaaatgttgggagaggcttacggtgaatcaattttatcaaaaagacaagtttatgattggtacaaagcgttcaaaaacggccgtaccgacgttgaagatt [----] tgcctcgttccggacgaccttcaacctcttcaaccgatgaaaacattg [------------------] aaattgtgaagaaaactgtgctcgaaaatcgtcataccagtgttagagagttagcacaagactttaacatctctcgagagtcggtt [-----] cgtttgatttaggttgacattttggacatgagaaagttcgctggcagacttgttccaaaagagctg [-] aatttcatgcaaaaaaaacatcat [-] gaagaagcctc [---------] tttagacacgctggagcgtg [-] ccaatgctgatccctcattcatggaacgcatcataactggcgatgagacatgggtctacgagtat [--] g [----------------------] acataccaacaaatcaacaatcatcgaaatggcagaccaaaaacgagccaaaaccgaaaaaaccgcgccaaagcaagtcaaaagtgaaagtgatgctcactgttttcttcgatattcgaggtgtgatccactatgaattccttccggagggac [-----] aaacagtcaataaggaatactatttagctgtattgaggcgtttgc [--] gcgagaaaatccgtaggaaacggccgga [---] attatggaaggaatattcgtggattttgtatgac [----------] gataat [-] gcaccatcgcat [-] cgagctcacgtcgtgaccgaatttaagaccaaaaactcaata [-----] aatactatcgatcaaccaccgtactcaccagacctagctccggccgac [-] tttttcctgttctctaaactcaaattgccactctgaggacaccgttatgag [----------] tcaattaaagacataaaagagaattcgacgcgagagctaaagaagatcccggaaagtg [----] cttataaaacatgtttcgaagattggaagaagcgttgacacatgtgtattgcatcaaat [ta] tgggcctattttga-
Heliconius_heurippa_FAQG01059874                                    ????aaagagtttgcattaaattttgtgttacaaataaaatt------------acgttgaaaatgttgggagaggcttacggtgaatcaattttatcaaagagacaagtttatgattggtacaaagcgttcaaaaacggccgtacctacgttgaagatt [----] tgcctcgttccggacgaccttcaacctcttcaaccgatgaaaacattg [------------------] aaatagtgaagaaaactgtgctcgaaaatcgtcataccagtgttagagagttagcacaagaccttaacatctctcgaaagtcggtt [-----] cgtttgatttaggttgacattttggacatgagaaagttcgctggcagacttgttccaaaagagctg [-] aatttcatgcaaaaaaaacatcat [-] gaagaagcctc [---------] tttagacacgctggagcgtg [-] ccaatgctgatccctcattcatggaacgcatcataactggcgatgagacatgggtctacgagtat [--] g [----------------------] acataccaacaaatcaacaatcatcgaaatggcagaccaaaaacgagccaaaaccgaaaaaaccgcgccaaagcaagtcaaaagtgaaagtgatgctcactgttttcttcgatattcgaggtgtgatccactatgaattccttccggagggac [-----] aaacagtcaataaggaatactatttagctgtattgaggcgtttgc [--] gcgggaaaatccgtaggaaacggccgga [---] attatgtaaggaaaattcgtggattttgcatgac [----------] gattat [g] gcaccatcgcat [-] cgagctcacgtcgtgaccgaatttaagaccaaaaactcaata [aatac] aatactatcgatcaaccaccgtactcaccagacctagctccggccgac [-] tttttcctgttccctaaactcaaattggcactccgaggacaccgttatgag [----------] tcaattgaagacataaaagagaattcgacgcgagagctaaagaagatcccggaaagtg [ctta] cttataaaacatgtttcgaagattggaagaagcgttggcacatgtgtattgcatcaaat [ta] tgggcctattttgaa
Pseudomyrmex_gracilis_JWHX01000594                                  ???????????????????????????????????????????????????????????????????????????????????????????????????????????????????????????????????????????????????????????????? [????] ??????????????????????????????????????gaaaacattg [------------------] aagttgtgaagaaaactgtgctcgaaaatcgtcataccagtgttagagagttagcacaagaccttaacatctctcgagagtcggtt [-----] cgtttgattttggttgacattttgggcatgagaaaggtcgctggcagacttgttccaaaagagctg [-] aatttcatgcaaaaaaagcatcgt [-] gaagaagcctc [---------] tttagacatgctggatcgct [-] gtaattttgatcccacattcatggaacgcatcataactggcgatgagacatgggtctacgagtat [--] g [----------------------] acatgccaacaaatcaacaatcatcggaatggcagaccaaaaacgagccaaaaccgaaaaaaccgcgccaaagcaagtcaaaagtgaaggtgatgctcactgtttttttcgatattcgaggtgtggtccactatgaattcnttccggagggac [-----] aaacggtcaataaggaatactatttagctgtattgagacgtttgc [--] gcgagaaaatccgtaggaaacggccgga [---] attatggaaggaaaattcgtggattttgcatgac [----------] gataat [-] gcaccatcgcat [-] cgagctcacgtcgtgaccgaatttaagaccaaaaactcgata [-----] aataccattgatcaaccaccgtactcaccagacctagctccggccgac [-] tttttcctgttccctaaactcaaattgccactccgaggacaccgttatgag [----------] tcaattgaagacataaaagagaattcgacgcgagagctaaagaagatcccggaaagtg [----] cttataaaacatgtttcgaagattggaagaagcgttggcacatgtgtattgcatcaaat [--] ggggcctattttgaa
Heliconius_hecuba_FAQH01062783                                      gaacaaagagtttgcattaaattttgtgttac-aacaaaatttcgtgtacggaaacgttgaaaatgttgggagaggcttacggtgaatcaattttatcaaaaacacaagtttatgattggtacaaagcgttcaaaaacggccgtaccgacgttgaagatt [----] tgcctcgttccggacgacc---------tttaaccgatgaaaacattg [------------------] aaattgtgaagaaatctgtgctcgaaaatcgtcataccagtgttagagagttagtacaagaccttaacatctctcgagagtcggtt [-----] cgtttgattttggttgacattttggacatgagataggtcgctggcagacttgttccaaaagagctg [-] aatttcatgc-aaaaaagcatcgt [-] gaagaagcctc [---------] tttagacacgctggagcgtg [-] ccaatgctgatccctcattcatggaacgcatcataactggcgataagacatgggtctacgagtat [--] g [----------------------] acatgccaacaaatcaacaatcatcgaaatggcagaccaaaaacgagccaaaaccgaaaaaaccgcgctaaagcaagtccaaagtgaaggtgatgctcactgttttcttcgatattcgaggtgtgatccactatgaattccttccggagggac [-----] aaacagtcaataaggtatactatttagctgtattgaggcgtttgc [--] gcgagaaaatccgtaggaaacggccgga [---] attatggaaggaaaattcatggattttgcatgac [----------] gataat [-] gcaccatcgcat [-] cgcgctcacgtcgt------------gaccaaaaactcgata [-----] aataccatcgatcaaccaccgtactcaccagacctagctccggctcac [-] tttttcctgttccctaaactcaaattgccactccgaggacaccgtcatgag [----------] tcaattgaagacataaaagagaatttaacgcgagagcgaaagaagatcccggaaagtg [----] cttataaaacatgtttcgaagattggaagaagcgttggcacatgtgtattacatcaaat [--] ggggcctattttgaa
Heliconius_ismenius_FAPP01001070                                    gaacaaagagtttg----aaattttgtgttacaaacaaaatttcgtatacggaaacgttgaaaatgttgggagaggcttacggtgaatcaattttatcaaaaacacatgtttatgattggtacaaagcgttcaaaaacggccgtactgacgttgaagatt [----] tgcctcgttccagacaaccttcaaccttttcaaccgatgaaaacattg [------------------] aaattgtgaagaaaacagtgctcgaaaatcgtcatagcagtgttagagagttagcaaaagaccttaacatctttcgagagtcggtt [-----] cgtttgattttggctgacattttggacatgagaaaggtcgttggcagacttgttccaaaagagctg [-] aatttcatgcaaaaaaagcatcgt [-] gaagaagcctc [---------] tctagacacgctggagcgtg [-] ccaatgctgatccctcattcatggaacgcatcataactggcgaagagacatgggtctacgagtat [--] a [----------------------] acatgccaacaaatcaacaatcatcgaaatggcagaccaaaaacgagccaaaaccgaaaaaaccgcaccaaagcaagtcaaaagtgaaggtgatgcacactgtttttttcgatattcgaggtgcgatccgctatgaattccttccggagagac [-----] aaacagtcaataaggaatactatttagctgtatcgatgcgtttgc [--] gcgagaaaatccgtaggaaacagcccga [---] attatggaaggaaaattcgtggattttgcatgac [----------] gataat [-] acgccatcgcat [-] cgagctcacgtcgtgacagaatttaagaccaaaaactcgata [-----] aataccatcgatcaaccaccttactcaccagacctagctccggccgtc [-] tttttcctgttccctaaactcaaattgccactccgaggacaccgttataag [----------] tcaattgaa---ataaaagagaattccacgcgagagctaaagaagatcccggaaagtg [----] cttataaaacatgtttcgaagattggaagaagcgttggcacatgtgtattgcatcaaat [--] ggtgc----------
Heliconius_numata_bicoloratus_FASQ01015380                          gaacaaagagtttgcattaaattttgtgttacaaacaaaatttcgtgtaaggaaacgttgaaaatgttgggagaggcttacggtgaatcaattttatcaaaaacacaagtttatgattggtacaaagcgttcaaaaacggccgtactgacgttgaagatt [----] tgcctcgttccggacgaccttcaaccttttcaaccgatgaaaacattg [tattgtaaaccgatgaaa] caattgtgaagaaaactgtgctcgaaaatcgtcatagcagtgttagagagttagcacaagaccttaacatctctcgagagtcggtt [-----] cgtttgattttggttgccattttggacatgagaaaggtcgttggcagacttgttccaaaagagctg [-] aatttcatgcaaaaaaagcatcgt [-] gaagaagcctc [---------] tttagacacgctggagcgtg [-] ccaatgctgattcctcattcatggaacgcatcataactggcgaagagacatgggtctacgagtat [--] a [----------------------] acatgccaacaaatcaacaatcatcgaaatggcagaccaaaaacgagccaaaatctaaaaaaccgcaccaaagcaagtcaaaagtgaaggtgatgctcactgttttcttcgatattcgaggtgtgatccactatgaattccttccggaggg-- [-----] --acagtcaataaggaatactatttcgctgtattgaggcgtttgc [--] gcgagaaaatccgtaggaaacggccgga [---] attatggaaggaaaattcgtggattttgcatgac [----------] gataat [-] gcgccatcgcat [-] cgagctcacgtcgtgacagaaattaagaccaaaaactcgata [-----] aataccatcgatcaaccaccttactcaccagacctagctccggccgtc [-] tttttcctgttccctaaactcaaattgccactccgaggacaccgttattca [ccgttacctt] tcaattgaagacataaaagagaattcgacgcgagagctaaagaagatcccggaaagtg [----] cttataaaacatgtttcgaagattggaagaagcgttggcacatgtgtattgcatcaaat [gg] gggcatcattttcaa
Laparus_doris_FAPW01062121                                          gaacaaagagtttgcattaaattttctgctacaaacaaaattttgtgtacagaaacgttgaaaattttgggagaggcttacggtgaatcaattttatcaaaaacacatgtttatgattggtacaaagcgttcaaaaacggtcgtaccgacattgaagatt [----] tgcctcgttccggacgaccttcaacctcttcaaccgatgaaaacattg [------------------] aaattgtgaagaaaactgtgctcgaaaatcgtcataccagtgttagagagttagcacaagactataatatctctcgagagtcggtt [-----] cgcttgattttggtcgacattttggacatgagaaaggccgctggcacacttgttccaaaagagctg [-] aatttcatgc-aaaaaagcatcgt [-] gaagaagcctc [---------] tttacacacgttggagcgtg [-] ccaatgctgatctctcattcatggaacgcctcataactggcgatgagacatgggtctccgagtat [ga] g [----------------------] acatgacaataattcaacaatcatcgaaatggcagaccaaaaacgagccaaaaccgaaaaaaccgcgccaaagcaagtcaaaa------gtgatgctcactgttttcttcgatattcgaggtgtgatctactatgaattcctgccggagggac [-----] aaacagtcaataaggaatactatttagctgtattgaggcgtttgt [--] gcgagaaaatccgtaggaaacggccgga [att] attatggaaggaaaatttgtggattttgaatgac [----------] gataat [-] gcatcatcgcat [-] tgaggtcacgtcgtgaccgaatttaa-accaaaaactcgata [-----] aataccatcgatcaaccaccgtacttaccagacctagctccagccgac [-] ttttt---------------------------------------------- [----------] ---------------------------------------------------------- [----] ----------------------------------------------------------- [--] ---------------
Machilis_hrabei_QVQU01140291                                        gaacaaagagtttgccttaaattttgtgttgcgaacggaatttcgtgtgctgactcgctaaaaatgttagaaaagacttatggtgaatcagttttatccaaaacacgggcttacgagtggtacaaagcgttcaaagagggccgagagatcgtcgaagaca [----] tgcctcgttctggacgaccttcgaccttttcaaccgatgaaaacatcg [t-----------------] aaaaaatgaaggaaattgtgctcgataatcgccattcctgcttaagagagatagctcgtgactttaacatctctcacgagtctgtt [-----] cgttcgatttttgtggatattttgggcatgagacgagtcnccgcacggcttgttccaaaagagctg [-] aattttcttcaaaaacagtaccgt [-] gcgcaggtctc [---------] tttagacatgctggatcgcg [-] tcaattctgatcccacattaatggaacgcatcataactggtgacgagacatgggtctacgagttt [--] g [----------------------] acatgcaaacaagtcaacagtcatcacattggagaagaaaagacgaggcgaaaccaaaaaaaacacgtcaacgtcgctcaaaagtcaaggtgattctcattgttttcttcgatattcgtggtttggtgcatcatgaattcgttccagagggac [-----] agacggtcaataaagaatactatttggccgtattgaagcgtttgc [--] gtgagaaaatccgtcagaaanggtcaga [---] tttgtggaagaacaattcgtggattttacacgac [----------] gataat [-] gcgccatcgcat [-] agagcgacagttgtgaccgaatttaaggcccaaaacacaata [-----] aataccctcgatcaaccaccgtattcaccagatctggcctcgtgtgac [-] ttctttatgttcccgaaactaaaattgccgctccnggntacccgttttgnc [----------] tcgattgaagccataaagcaaaattcgtggaaggagctgaaggccataccggaaagcg [----] cctataaaaactgtttcgaagactggaaaaaacgctggcatatgtgtgttgcatcacat [--] ggggcctactttgaa
Torymus_auratus_UXGD01034371                                        gaacaaagagtttgccttaaattttgtgttactaacgaaatttcgtgtgcggaatctttgaaaattttggaaaagacttatgttaaatcagttttatcaaaaacacaaatttacgattgtta-aaagcattcaaggaaggtcgagaagtgtgtgaaggtt [----] tgcctcggtccggagtgccatcgacagcattaaccgaggagaacattg [------------------] aaaaagtgaaacaaatcgtattggaaaatcgccatttaagtttaagggagatagcacacgagctgaacatctctcacgagtcacct [actac] cgtacgatttcggtggatgttttgggcatgaaacgcgtcgccgctcaacttgttccaaaagagctg [-] aatttttttcaaaaagagtaccgc [-] aaaca--tctc [---------] tttggacatgctggatcgtg [-] ctaatttcgatcctacgttcatggaacgcattataactggatataagacatggatctacgagttt [--] g [----------------------] acatgcaaacaagtcaacaggcatctcaatggcaaacaaaagacgagccaaaacagaaaaaatcacgtcaaagtcgatctaaattgaaagtgatgctgactgttttatttgatattcatggtttggtgcatcatgaattccttccatagggac [-----] agacggtcaataaacaatgttatttgagcgttttgaagcgtttgc [--] ataaaaaaatccttcaaaaacggccaga [---] attgtggaagaacaattcgtggatttcgcacgac [----------] gagaat [-] gcaccatcgcat [-] agagccgcagttgtaaccgaatttaaggccaaaaactcaata [-----] aatacaatcgggcaaccaccgtattctccagatttggccccatgtgac [-] ttttt-ctgttcctcaaactgaaattacctctcggtggaaaacgttttgaa [----------] gcgattgaaggcataaaataaaattcgttgagggaactgaaggctatcccggaaaacg [----] cctataaaaaatgttttgatgattggaaaaatcgttggcacatgtatgttgcatcaaat [--] ggggcctactttgaa
Ormyrus_nitidulus_UCOL01022946                                      gaacaaagagtttgccttaaattttgtgttgcaaatgaaatttcatgtactaacacattgaaaatgttagaaaaggcttatggtgatccagttttatcaaaaacccgtggatatgagtggtataaaccgttccaggagggtcatgaaatcgtcaaagaca [----] tgcctcgttctggacgaccttcgacctctaccaccgagttaaatatcg [------------------] atgcagtgaaagaaatagtgcttgaaaatcgtcataccagcttaagagagatagcacattaccttaacatctctcacgagtcagtt [-----] cgtaccattctgactgagcatttggacatgagatgggtcgctgcgcggattgttccaaaagagctg [-] --ttttcttcaaaaacagtatcgt [-] gaacaagtctc [---------] tttggacatgcttgatcgcg [-] ctaattccgatctcacgttcatggaacgcataataac-------------tgggtctacgagttt [--] g [----------------------] acatgcaaataagccagcaggcgtcggaatggcgcgataaaaatgagccgaaaccgaaaaaatcacgccaaagccgctcaaaacttaaagtgatgctcattgtttttttttatattcgaggtttggtgtatcatgagttcgttccagagggcc [-----] agacggttaataaagagtattacttaagcgtactacggcgtttgc [--] gtgaaaaaattcgacaaaaacggtccga [---] tttgtgtagaaacaactcttggatttttcacgac [----------] tataac [-] gcgccatcgcac [-] cgggctacgattgttaacgattataaggccaaaaactcaata [-----] aataccatctatcagccaccgtagtcgccagatttggccctagccgac [-] tatttcctgttccacaaattgaaattgccgctccgtagaacccatttcgag [----------] tccgttgaagccataaaacaaaatgcgtggaaggaattgaaagctatcccggaaagtt [----] gctttaaaaattgtttcgaagactggaagaagcgctggcatatgtgtgtagccttgaat [--] ggggagtactttgaa
Proctacanthus_coquilletti_MNCL01000068                              ??????????????????aaattttgcgttacgaatgaaatttcgtgtgcagacgcgctaaaaatgttagaaaaggcttatggtgattccgttttatcaaaaacccgggcctgtgagtggtacaatgcgtttaaggaaggccgagagctcatcgaagaca [----] ttccccgttcctaa---------------acaacctactcaaacgtaa [------------------] aagaagcgaaggaaatcgtgcttgaaaatcaccataccaacttaagagagttagctcgtgactttaacatctctcatgaatccgtt [-----] cg------------------ttcaggcatgaaacgcatcgccgttcggcttgttccgaaacagctg [-] aatttccttcaaaaacagtaccgt [-] gaacaagttgc [---------] tttggacatgctggatcgct [-] ccaattctgatcccacattcacggaacgcatcataactggtgatgagatatgggtctatgagttt [--] g [----------------------] gcatgcaaacaagtcagcaagcgtcggaatagagaaccaaaaatgagccgaaactgaaaaaaccacgccaaagccgttcaaaagtgacagtaatggtcattgtttacttcgatattcgtgatgtggtacctcacgaattcgtgccaatgagac [-----] aaacggtcaataaagaatattatttgagcgtactaaaacgtctgc [--] gtgaaataattcgcaaaaaacggatgga [---] attgtagcgaaacaattcttagatttttcacgac [----------] gataac [-] gcgccatcgcac [-] cgagctacgattgtgacctaatttaaggccaaaaacacgata [-----] aataccatcgatcaaccacggtattcgctgaatatgacaccgtgtgac [-] ttcttcctgttcctcaaactgatgttgccactccagggtacccattttgag [----------] tcgattgaagtcataaaataataatt--------------cggccatcccggaaagcg [----] cttataaaaagtgtttcgaagattagaaaaggcgttggcttatgtctattgtttc---- [--] ---------------
XM_026469408_Hyposmocoma_kahamanoa                                  ???????????????????????????????????????????????????????????????????????????????????????????????????????????????????????????????????????????????????????????????? [????] ???????????????????????????????????????????????? [??????????????????] ?????????????????????????????????????????????????????????????????????????????????????? [?????] ?????????????????????????????????????????????????????????????????? [?] ???????????????????????? [?] ??????????? [?????????] ????gacatgctagaacgag [-] tcaatacggacccaacattcatgaaacgcattgttaccggtgacgagacgtgggtttacgagttt [--] g [----------------------] acatgcaaactagtcaacaagcttcggagtggcgccttccaactgaaccgaaaccgaaaaaaccacgccaaagtcgatcaaaagtcaaagtcatgttgactgttttctttgactatcgcggtgttgtgcactctgaattcttaccggaaggtc [-----] taaaggtaaataaagaatattatttgagcgttatgcggcg--taa [--] gagagcaaattcgacgaaaaagaacaga [---] attgtggaaagaaaattcttggattttgcaccac [----------] gacaat [-] gcgccttcgcac [-] aaggctatcattgtgaacgaattattgaccaaacactcaaca [-----] aataccatccaacaaccaccatattcaccagatatggctcc------- [-] --------------------------------------------------- [----------] ---------------------------------------------------------- [----] ----------------------------------------------------------- [--] ---------------
Spodoptera_frugiperda_FJUZ01000860                                  gaacaaagagtttgtcttaaattttgcattgccaatggaatttcgtgttcggagtcactgaaaatgttacagaaggcttacggtgaatcgactttatcaaaaactcgtgcttatgagtggtacaaagcgttcaaaagcggtcgagatgtgatggaagatt [----] tgcctcgctctggtaggccatcaacgtctgcaactgaagttaacatcg [------------------] caaaagtgaaggaaatagtgactgaaaatcctcattcaactttgagagagatagccaccgaactttctgtatctcacgagtcgatc [-----] cgtaccatttaaactaataatttgggtatgaaacatgttgccgctcggctagtcccaaaagacctg [-] aattttttccaaaaactcaatcgc [-] atgagagtcgc [---------] tgaggacatgctagaacgag [-] tcaattccgacccaacattcatgaaacgcattgttactggtgacgagacgtgggtttatgagttt [--] g [----------------------] acatgcaaactagtcaacaagcttcggagtggcgccttccaactgaaccgaaaccgaaaaaaccacgccaaagtcgttcaaaagtcaaagtcatgttgactgttttctttgactatcgcggtgttgtgcactcggaattcttgccggaaggtc [-----] aaacagtaaataaggaatattatttgaatgttatgcggcgtttaa [--] gagagcaaatccgccgaaaaaggccaga [---] tttgtggaaagaaaattcttggattttgcaccat [----------] gataat [-] gcactttcgcac [-] aaggccatcattgtgaacgaatt-ttaaccaaacactcaaca [-----] aataccatcgagcaaccaccatattcaccagatatggctccagccgac [-] ttttttctttttcctaaactcaaattaccacttcgtggcacccgttttcaa [----------] tcggtagaagacataaaagagaattcgcggcgagaactgacctcaattccggaaacag [----] cgtttaaaaaatgttttgatgattggattattcgttggcgtaagtgtatcgtttctaaa [--] ggagcatattttgaa
Amyelois_transitella_LACK01046968                                   gaacaaagagtttgtcttaaattttgcattgccaatggaatatcgtgttcggagtcactgaaaatgttacagaaggcttacggtgaatcgactttatcaaaaactcgtgcttatgagtggtacaaagcgttcaaaagcggtcgagatgtgatggaagatt [----] tgcctcgctctggtaggccatcaacgtctgcaactgaagttaacatcg [------------------] caaaagtgaaggaaatagtgactgaaaatcctcattcaactttgagagagatagccaccgaactttctgtatctcacgagtcgatc [-----] cgtaccattttaactaataatttgggtatgaaacatgttgccgctcggctagtcccaaaagacctg [-] aatttttttcaaaaactcaatcgc [-] atgagagtcgc [---------] tgaggacatgctagaacgag [-] tcaattccgacccaacattcatgaaacgcattgttactggtgacgagacgtgggtttacgagttt [--] g [----------------------] acatgcaaactagtcaacaagcttcggagtggcgccttccaactgaaccgaaaccgaaaaaaccacgccaaagtcgttcaaaagtcaaagtcatgttgactgttttctttgactatcgcggtgttgtgcactcggaattcttgccggaaggtc [-----] aaacggtaaataaggaatattatttgagtgttatgcggcgtttaa [--] gagagcaaatccgacgaaaaaggccaga [---] tttgtggaaagaaaattcttggattttgcaccat [----------] gataat [-] gcaccttcgcac [-] aaggccatcattgtgaacgaatttttaaccaaacactcaaca [-----] aataccatcgagcaaccaccatattcaccagatatggctccagccgac [-] ttttttctttttcctaaactcaaattaccacttcgtggcacccgttttcaa [----------] tcggtagaagacataaaagagaattcgcggcgagaactgacctcaattccggaaacag [----] cgtttaaaaaatgttttgatgattggattattcgttggcgtaagtgtatcgtttctaaa [--] ggagcatattttgaa
XM_011053349  cromyrmex_echinatior                                  ???????????????????????????????????????????????????????????????????????????????????????????????????????????????????????????????????????????????????????????????? [????] ???????????????????????????????????????????????? [??????????????????] ?????????????????????????????????????????????????????????????????????????????????????? [?????] ?????????????????????????????????????????????????????????????????? [?] ???????????????????????? [?] ??????????? [?????????] ???????????????????? [?] ????????????????????????????????????????????????????????????????? [??] ? [??????????????????????] ????????????????????????????????????????????gagccaaaaccgaaaaaaccacgtcaaagtcgatcaaaagtcaaagtgatgttaactgttttctttgattgtcgtggtgttgtgcactcggaatttttgccagaaggtc [-----] agacggtaaataaagaatattatctgggcgttatgcggcgtttga [--] gagagcaaattcgtcgaaaaaggctaga [---] tttgtggaaaacaaactcatggattttgcaccat [----------] gataac [-] gcaccatctcac [-] aaggctatcattatgaacgaatttctgaccaaaaactcaaca [-----] aatatcatcgaacaaccaccgtattcaccagatatggctccg------ [-] --------------------------------------------------- [----------] ---------------------------------------------------------- [----] ----------------------------------------------------------- [--] ---------------
XM_012375838_Linepithema_humile                                     ???????????????????????????????????????????????????????????????????????????????????????????????????????????????????????????????????????????????????????????????? [????] ???????????????????????????????????????????????? [??????????????????] ?????????????????????????????????????????????????????????????????????????????????????? [?????] ?????????????????????????????????????????????????????????????????? [?] ???????????????????????? [?] ??????????? [?????????] ????gacatgcttcaacgag [-] ccaattcggaccctacatttattaaacgcatcataacaggtgacgagacgtgggtttatgagttt [--] g [----------------------] acatgcaaaccagccaacaagcttcggaatggcgctttgataacgagccgaaaccgaaaaaaccacgtcaaaatcgctcga-----aaagtcatgttgactgttttctttga----------------------------------------- [-----] --------------------------------------------- [--] ---------------------------- [---] ---------------------------------- [----------] ------ [-] ------------ [-] ------------------------------------------ [-----] ------------------------------------------------ [-] --------------------------------------------------- [----------] ---------------------------------------------------------- [----] ----------------------------------------------------------- [--] ---------------
Ooceraea_biroi_QOIP01000008                                         gaacaaagagtttgcctcaaattttgtgttgccaatgaaatttcttgtgctgaatcgttaaaaatgttggagaagacctacggtgagtcagttttatcgaaaacacgagcatacgagtggtacaaagcattcaaagaaggccgagaagtggttgaagact [----] tgcctcgttccggtcgaccttcaacgtcttcgactgacgaaaacatcg [------------------] acaaagtgaaggaaatggtgatggaaaatcgtcattcaagcttaagagagatggcttaggatctggacatgtctcacgaatccgtt [-----] cgcaccattttagttgatgtgttgggcatgagacgcgtcgaggcacggcttgttccgaaagagctg [-] aattttcttcaaaaagagcaccgc [-] aaacaggttgc [---------] tgaagacattcttgaacgag [-] ccaattcggattctacattcatgtaatgcatcataatgggtgacgagacgtgggtttatgagttt [--] g [----------------------] acatgcaaaccagccaacaagcttcggaatggtgcttcgataacgagccgaaaccgaaaaaactacgtcaaagtcgctcgaaaatcaaagtcatgttgaccgttttctttgactatcgtggtgttgtccactcggaattctttccggaggggc [-----] aaacagtcaaccaacaatattatctgggcgttatgaggcgtttga [--] gagagaatgttcgccggaaaaggccaga [---] tttgtggaagaacaatgcttggatcttgcaccat [----------] gataat [-] gcgccgtcccac [-] acatcgacccttgtacgcgaatttttgacc-aaaactcaaca [-----] aatgtcatcgaccaagcaccgtattcgccagatatgaccccgtgtga- [-] ttttttttgttccccaaactcaaattaccacttcgtggaagacgttttgag [----------] tccattgaagccattaaacaaaattcgcagaaggagctgaaggccataccggaaagtg [----] cctataagaagtgtttcgacgactggattattcgttggcataagtgtatcgcatcaaat [--] ggggcctattttgaa
Dufourea_novaeangliae_LGHO01003094                                  gaacaaagagtttgccttaaattttgtctttcaaacgaaatttcgtgtgccgaatcactgaaaatgttgcagaagacctacggtgaatcgtgcatgtcaaaaacacaggcatatgaatagtataaaacattcaaagagggccgagaagtggtagttgatt [----] tgcctcgttctggtcgacctgcgacgtgtacgaacgacgaaaacatcg [------------------] acaaaatcaagaagctggtgctcgaaaatcgtcgtatgagtcttagagagttggctgaagaggtcaacatatcttttaagtccgtt [-----] cataacattatgactgatattttgggcatgaaacgcgtcgccgcacgactggtaccgaaagagctc [-] aattttctccaaaaacagcatcga [-] aagcaggtcgc [---------] tgaagacatgatttcccgag [-] cttctacggaccccaccttcatgaaatgcatcgttactggcgacgaaagatgggtttacgattac [--] g [----------------------] acatgcaaacaagccaacagtcttcggaatggcgcctcgaaaacgaaccaaaacccaaaaaaccgcgtcaaagtcgctcgaaaatcaaggtcatgctcacagttttctttgattatcgtgggttggtgcactccgaatttcttccaaagggac [-----] aaacggtgaataaggaatactatttaggcgtcatgagacgtttga [--] gcgagaatatccgccgaaaacggtcaga [---] tttgtggaaggacaattcatggattttgcaccac [----------] gataat [-] gcatcatcgcac [-] aaagcgatcgttgtgcaagagtttttggctaaaaactcaacg [-----] aatgttatcgaccaagcaccgtactcgcctgatatggcaccgtgtgac [-] tttttcctgtttccgaagctaaaattaccacttcgagaaaggcgttttgag [----------] tcaattgaggccataaaagaaaattcgctgaaggagctgaaggccacacctcaatcag [----] cctacgaacaatgtatgaaggattgggtcaagcgctggcatagttgtattgcactcgat [--] ggggcctactttgaa
Coccinella_septempunctata_BHEC01035538                              gatcaaagagtttgcctcaaattttgtcttgcaaacgaattttcttgtgccgattcattgaaaatgttaaaaaaagcctttggtgataattgtatgtcaaaaacacaagcatacgattggtacaaatcattcaaagacggtcgtgaggtggtcgaagatt [----] tgccccgttctggacggccttcaacgtcaacaaccgacgataacatca [------------------] tccaaatcaagaaattagtgctcgaaaatcgtcattcaagtgttagagagttgactcgagagttgagcattgataaaatgaccgtt [-----] cataacattttgactaatgttttgtgtatgaaacgcgtcgcagcaaaactcgttccaaaagagctg [-] aattttttgcaaaaagagcatcga [-] aagcaggtctc [---------] tgaagacatggtttctcgag [-] ctgctagtgatccaaatttcatgaaacgaatcataactggcgatgagacatgggtctatgagtat [--] g [----------------------] acacgttaacagctcaacaatcgaccgaatggcgcctaccaaacgagccgaatccgaaaaaaccacgtcaaagtcgatcgaaaattaaagttttgctcactgttttcttcgattatcgtggtgttgtgcactcagaatttcttcctgaaggac [-----] agacagtgaataaggagtatttcttgggtgtattgaggcgtttgc [--] gtgagaatgttcgtcgtaaacggccaga [---] tttatggaaagacaattcgtggattttgcatgat [----------] gataac [-] acgccgtcgcac [-] cgagccataattattaaggaatacaagaccaaaaactcaata [-----] aataccatcgaacaaccgccgtattcacctgacttagctccgtgcgac [-] ttttttctattcccaagactcaaattgcccctacgtggaacgcgttttgag [----------] tccattgaagccatcaaaacaaattcgcaacgagaactgaaggccatacc-------- [----] ----------------------------------------------------------- [--] ---------------
KX931003_B_tryoni_Batmar23                                          ???????????????????????????????????????????????????????????????????????????????????????????????????????????????????????????????????????????????????????????????? [????] ???????????????????????????????????????????????? [??????????????????] ?????????????????????????????????????????????????????????????????????????????????????? [?????] ?????????????????????????????????????????????????????????????????? [?] ???????????????????????? [?] ??????????? [?????????] ???agacatgctggatcgag [-] ccaattcggatcccaccttcatggaacgcataattactggtgacgagacatgggtctacgaatat [--] g [----------------------] acacacttacgaaccagcaatcatccgaatggcggcccaaaggcgcgccaaagccgaaaaaaccacgccaaagccgatcgaaagtgaaggtaatgctcattgttttcttcgatattcgtggtgtcgtccactatgaatacgttccaactggtc [-----] aaaccgtcaacaaagagtattatcttggtgttatgaggcgcttac [--] gagacgctatccgtcgtaaacgtccgag [---] tttgtgggccaacaattcgtggattcttcatcat [----------] gataac [-] gcaccatcgcac [-] aaagccatcattgtgaatgaatttttggccaaacactcaaca [-----] aatatcattgagcaagcaccgtattcacctgatatggcccc------- [-] --------------------------------------------------- [----------] ---------------------------------------------------------- [----] ----------------------------------------------------------- [--] ---------------
Drosophila_ficusphila  FFG02006255                                  gaacaaagaatttgtcttaaattttgtgttgcgaacaaaatttcttgtactgacgcgttaaaaatgttgcagaaggcttatggtgatgcagttttatcgagaacacgtgcttttgagtggtacaaagcattccaagagggtcgtgagattgtcgaagaca [----] tgcctcgttcgggtagaccatccacctctctcaccgacactaacatcg [------------------] atgcagtgaaggaatttatttttgaaaatcatcatgtcagcttacgagagatagcacaagtcctgaacatctctcacgagtcaatt [-----] cgtaccattttgactgaccgtttgggtatgaaacgagtcgctgcacggcttgttccaaaagagctg [-] aatttcctgcaaagagaatacaga [-] aagcaggtgtc [---------] tgctgacatgctgcatcgcg [-] ctaattccgactccacgttcatggaacgtatcattacagctgatgagacgtggatgtatgaatac [--] g [----------------------] acacacttacaagtcaacaatcgtccgaatggcgaccgaaagatgctccaaaaccgaaaaaaccgcgccaaagcaagtcgaaaattaaggttttgctcattgttttctttgatattcacgggctagtgcatcatgagttcgtgccaccgggac [-----] agacggtcaataaggagtattacttgactgtacttcagcgcttgc [--] gtgaaagaattcgaaaaaaacgaccgaa [---] attgtgggcaaacaattcgtggatttttcacgac [----------] gaaaac [-] gcgccgccgcat [-] cgagctaccattgtcaacgaatacaaggtcaaaaactcgata [-----] aataccatcgaacaagctccgtattcgccagatttagctccgtgcgac [-] ttctttttgtttcctcgactcaagttgccgcttcgtggaacccgttttagc [----------] accattgaagacattaaacaaaattcggcacgggagttgaaggctatcccggaaaacg [----] cttataaaaaatgtttcgaagactggaagaatcgctggcatatgtgtattgcctctaat [--] ggggactactttgaa
Drosophila_elegans  FFF02005559                                     ???????????????????????????????????????????????????????????????????????????????????????????????????????????????????????????????????????????????????????????????? [????] ???????????????????????????????????????????????? [??????????????????] ?????????????????????????????????????????????????????????????????????????????????????? [?????] ?????????????????????????????????????????????????????????????????? [?] ???????????????????????? [?] ??????????? [?????????] ????gacatgctggatcgcg [-] ctaattccgacaccacgttcatgaaacgtatctttacagctgatgggacgtggatgtatgaatac [--] g [----------------------] acacgcttacaagtcaacaatcgtccgaatgacgaccgaaagatgctccaaaaccgaaaaagccgcgccaaagcaagtcgaaagtcaaggtgttgctcattatttttttcgatattcacggtctagtgcatcatgagttcgtgccacagggac [-----] agacggtcaataaggagttttacttgaccgtacttcggtgcttgc [--] gtgaaagaattcggaaaaaacgaccgga [---] attgtgggcaaacaactcgtggatttttcacgac [----------] ggcaac [-] tcgccgtcgcat [-] cgagctacgattgtgaacgaatacaaggtaaaaaactccata [-----] aataccatcgaacaacctccgtattcgccagatttagccccgtgcgac [-] ttctttttgtttcctcgactcaagttgcagctccgtggaacccgttttagc [----------] accattgaagacatcaaacaaaattcggcacgggagttgaaggctatcccggaaaacg [----] cctataaaaaatattttaaagactggcagaatcgctggcatatgtgtattgcctctaat [--] ggggactactttgaa
XM_011192519_Zeugodacus_cucurbitae                                  ???????????????????????????????????????????????????????????????????????????????????????????????????????????????????????????????????????????????????????????????? [????] ???????????????????????????????????????????????? [??????????????????] ?????????????????????????????????????????????????????????????????????????????????????? [?????] ?????????????????????????????????????????????????????????????????? [?] ???????????????????????? [?] ??????????? [?????????] ???agacatgcttaagcgca [-] taaattccgatccaacgttcatcgaacgcatcataactggtgacaagacaaggtttttcgagtac [--] g [----------------------] acattcaaacaagtcaacaatcatcggaatggtgcgacaaaaatgggccgaaatcgaaaaaaccgtgccaaagcaaatcgcaaatcaaggtgatgctgaccgttttcttcgatattcgtggtgttgttcattcggaattcttaccggagggca [-----] aaacagtcaataaaaaatattatcttggcgttatggagcgtttga [--] tagagaatgttcgtcgcaaaagaccaga [---] tttgtggcggaataacggttgcattttgcattac [----------] gataat [-] gcaccagcgcac [-] aaagcgatcatt------------------------------ [-----] ------------------------------------------------ [-] --------------------------------------------------- [----------] ---------------------------------------------------------- [----] ----------------------------------------------------------- [--] ---------------
XM_028191932_Monomorium_pharaonis                                   ???????????????????????????????????????????????????????????????????????????????????????????????????????????????????????????????????????????????????????????????? [????] ???????????????????????????????????????????????? [??????????????????] ?????????????????????????????????????????????????????????????????????????????????????? [?????] ?????????????????????????????????????????????????????????????????? [?] ???????????????????????? [?] ??????????? [?????????] ???????????????????? [?] ???????cgatcctaccatgatgaaacgcataattactggcgacaaaacatgggtttacgaatat [--] g [----------------------] atgttgaaactagccaacaatcatccgagtggcgttatgaaaatgaaccaaaaccgaagaaagcgcgtcaaagtcgatcaaaaatcaaggttatgctcacagttttctttgattatggaggcgttgttcattatgagtacctgccaacgggtc [-----] gaacaatcaataaggagtattatctgggcgtaatgaggcgtttga [--] gagatgctgtgcgtagaaaacgtccaga [---] attatagaaaaacaattcttggattttgcaccat [----------] gataac [-] gcttcctctcac [-] aaagcacgcatcgtgaccgactatttgaccaaacacgcggta [-----] aataccatccaacaagcaccgtattctccgcatatggcacc------- [-] --------------------------------------------------- [----------] ---------------------------------------------------------- [----] ----------------------------------------------------------- [--] ---------------
Trachymyrmex_septentrionalis_LKEZ01005796                           gaacaacgagtttgcttgaaattttgtgtttccaatggaattacggctacggaatcattgaaaatgttgcagaagtgttttggggaatctactctatcgagaacgcaagtatttgagtggcataaagcattcagtgagggtcgtgaggtcgtagaaaact [----] tgtctcatgcgagtcgtccatccacctctgttaacgacgataacatgg [------------------] aaaaagtgaaggaaattgtgcttgaaaatcgtcgtgttggcattagagagatagcagaagctctcaacatctcttatggatcgact [-----] caacacattttggttaatgttttgggtatgaagcgcatcgccgccagactcgtaccgaaagacctg [-] aattttttgcaaaaagcacgtcga [-] gtagaggtcgc [---------] agaagagatgcttgccaacg [-] taactgatgaccctacattcatcaaacgcgtcattactggtgacgagacgtgggtttatgaatat [--] g [----------------------] acgtcgaaactgcccaacaatctagcgagtggcgcgccaaaaatgaaccgaagccgaaaaaaccacgtcaaagtcggtcgaaaatcaagacaatgctcatcgttttcttcgattaccgtggtgtggttcaccatgaattcgttccagagggtc [-----] aaacggtcaataaggaatactacttggccgttttgaggcgtctac [--] gtgaagcaattcgtcgtaaacggccgga [---] tttgtgggcagacaattcatggatttttcaccac [----------] gataat [-] gcgccgtcacat [-] tccagcctgattgtgactgaatttttggccaaacacgaaata [-----] aaagtcatcgctcagccaccgtattcgccagatttggctccctgtgac [-] ttttttctgtttccgaaactcaaatatccgctccggggaacgcgccatgaa [----------] tcgattgaggccataaaaagaaattcgctgaaggaactaaaggccatcccggccgagg [----] cctataagaagtgtatggaaaattggattaatcgttggcatgcttgtattggctcagaa [--] ggaggctattttgaa
KX930999_Btryoni_Batmar14                                           ???????????????????????????????????????????????????????????????????????????????????????????????????????????????????????????????????????????????????????????????? [????] ???????????????????????????????????????????????? [??????????????????] ?????????????????????????????????????????????????????????????????????????????????????? [?????] ?????????????????????????????????????????????????????????????????? [?] ???????????????????????? [?] ??????????? [?????????] ???????????????????? [?] ??????????????????tcatgaaacgcattataactggcgatgagacttggatctatgcttac [--] g [----------------------] accccgaaacaaccgatcaatcgagcgaatatcgtgccaaaagagagccgagaccaaaaaaatcgcgccaaagtcgctcaaaaatcaaggtcatgttgactgttttcttcgattatcgtggtgttgtgcattatgaattccttccaaccggtc [-----] aaacagtcaacaaggaatattatttgaacgttatgcgtcgtttgc [--] gtaacgctatccgcctaaaaaggccgga [---] attgtggaaagacaattcttggtttttacaccac [----------] gataat [-] gcaccatcccat [-] actgccctcgtaattcgtgatcatttcgccaaaaactcaacc [-----] catatcgttccgcaaccaccgtattcacctgatctggcgccg------ [-] --------------------------------------------------- [----------] ---------------------------------------------------------- [----] ----------------------------------------------------------- [--] ---------------
XM_020442418_Pseudomyrmex_gracilis                                  ???????????????????????????????????????????????????????????????????????????????????????????????????????????????????????????????????????????????????????????????? [????] ???????????????????????????????????????????????? [??????????????????] ?????????????????????????????????????????????????????????????????????????????????????? [?????] ?????????????????????????????????????????????????????????????????? [?] ???????????????????????? [?] ??????????? [?????????] ???????????????????? [?] ????????????????????????aacgcatcatatctggagatgagacttggatctacgcttac [--] g [----------------------] accccgaaacagccgaccaatcgagtgaatatcgtgtaaaaggcgagcccaaaccgaaaaaaccacgtcaaaatcgctcaaaaatcaaagtcatgttgacggttttcttcgattatcgtggtgttgtgcactcggaattccttccgccgggtc [-----] aaaccgtcaacaaggtgtattatttg------------------- [--] ---------------------------- [---] ---------------------------------- [----------] ------ [-] ------------ [-] ------------------------------------------ [-----] ------------------------------------------------ [-] --------------------------------------------------- [----------] ---------------------------------------------------------- [----] ----------------------------------------------------------- [--] ---------------
XM_011264844_Camponotus_floridanus                                  ???????????????????????????????????????????????????????????????????????????????????????????????????????????????????????????????????????????????????????????????? [????] ???????????????????????????????????????????????? [??????????????????] ?????????????????????????????????????????????????????????????????????????????????????? [?????] ?????????????????????????????????????????????????????????????????? [?] ???????????????????????? [?] ??????????? [?????????] ???????????????????? [?] ????????????????????atgaaacggattattactggagatgagacttggatctatgcttac [--] g [----------------------] acccgaaaaccaccgaccaatccagtgaatatcgtgcaaaaggtgaagccaaaccgaaaagatcacgccaaagtcgatcgaaaatcaagatcatgttgacagctttcatcgattatcgtggtgttgtccattcagaattccttccacccggcc [-----] aaaccgtcaacaaagagtattatttgagtgttatgcgtcgtttgc [--] gtgaagctattcgcaagaagaggccaga [---] attgtgggcaaataattcttggtttttgcatcac [----------] gataat [-] gcaccttctcac [-] actgcactcgttcttcgtgacttttttgccaaaaattcgatc [-----] catatcgttccacaaccaccgtattcgcctgatttagcaccg------ [-] --------------------------------------------------- [----------] ---------------------------------------------------------- [----] ----------------------------------------------------------- [--] ---------------
Hydra_vulgaris  BRM01005801                                         gagcaaagaagtgctattaaattttgtttgcggaatgatatttctgctgctgaaacgtatcgaatgttgcaaaaggccttcggtgaagagactatgtctcaaaaaaatgttaacaagtggtacaaagacttcaaagaaggccgagaacgttttgatgact [----] tggaacgctccggacgaccatcgacttcgattgatgattgccacatca [------------------] acaaaatcaaagaattggtgcttgcaaatcgtcggttaacccttcgagaccttgttgacatggttggaatatcatttgggtcagtg [-----] caagcgattttgaaggatcatttgggcctcagaagactcaaatcacgtttggtgccgaaatttctc [-] aatttctttgaaaaagagcgtcgc [-] gttaaaacgtg [---------] tgaagcaatgctttc----- [-] ----tgactatcaagacgtctacaaacaaattattactggcgatgagacttgggtctacgcatac [--] g [----------------------] accctgaaacaaccgaccaatcgagtgaataccgtgaaaaagacgagccgagaccgaaggaaccacgtcaaagtcgctcaaaaatcaaggtcatgttgactgttttctttgattattgtggtgtcgtgcactacgaattccttccaactggcc [-----] aaactgtcaacaaggaatattatttaagcgttatgcgacgtttgc [--] gtgaagctattcgcaaaaagagaccaga [---] attatgggccaataactcttggattttgcaccac [----------] gataat [-] gcgccttcgcac [-] acagcactggttctttgtgagttttttgccaaaaactctacc [-----] catgttgctccacaatcaccgtattcgcccgacttagcaccgtgtgac [-] ttctggctgttcccaaagctcaagagaccactccggggaaatcgttttgag [----------] tccattgaagagatccaacgtgaatcggcacgcacattgaaggctatccctgccgagg [----] acttttcggcatgcttcgaagactggaaaaaacgttggcaaaagtgcattggggccggg [--] ggggattattttgag
1221311383_NLCU01019581_16566_17468_Teleopsis_dalmanni              ???????????????????????????????????????????????????gaagcattgaaaatgatgcaaaaagcttacagggactcttctatatctcaaacacagccatacgagtggtataaatcattcaaagagggtcatgaagtgatcgaatatt [----] tgcctcgttctgaacgtgcatcaacatcaaataccgaaaaaaacgtgg [------------------] taaaaatcaaaaaaaatgtgctggaagatcgtcgtatgactgaaagggagattgctcgtgacttaaacatcttaaatggatccatt [-----] caccacattctacatgatatattgggtatgagacgcgttgcagcttgacttgtaccgaaacacctt [-] gattttttgaaaaaagaatatcga [-] aagaacgtatg [---------] tgaagaaatgatttttgagc [-] atgaaaaccactctacattcatgaaaagcattataac--attatgagacatgggtttatgagtat [--] g [----------------------] aagtcgaaaccagtcagcaatcgagcgaatggcgcttcgaaaacgagccaaaacgcgaagaaccgcgcaaaagtcgttcgaaaactaaagttatgctcactgtttttttcgactaccgcggtgttgttcattacgaatttttgcc-------- [-----] -----atcaataaagaatattacatcggcgttatgcggcatttgt [--] ------------gtgagaaaagacgaga [---] tttgtggaaaaccaacaactggattcttcaccac [----------] tacaat [-] gctccatcgcac [-] acggctcttgttgtacgcgattttttgaccaaacacggcact [-----] gctgtcatcgctcaaacaccatattcgccagatctggcgccgtgcgac [-] tttttcctgttcccgaaactcaaattgcctcatcgtcctacgcgttttgag [----------] tcgattgaatcggtaaaagagaattcgctgaagaaagtaaaagccatacctgcacggg [----] cctacgaaaagtgtgtggaagat------------------------------------ [--] ---------------
1221312361_NLCU01018603_44141_44923_Teleopsis_dalmanni              ??????????????????????tttttgtttttaacgaaatttcatatgttgaagcattgaaaatggtgcagaaagcttacggagacttttctatgtctcgaacacaggcatacgagtggtataaaccattcaaagaggttcgtgaagtgatcgaagatt [----] tgcctcgttctggacgtccatcaacatcaaatactgaagaaaatgtga [------------------] caaaaatcaataaaattatgctggaagatcgtcgtatgactgaaagggatattgctcgtgacttaaacatctcaaatggatccgtt [-----] caccacattctacatgatatattgggcatgagacgcgttgcagctagacttgtaccgaaacacctt [-] gattttttgcaaaaagaataccga [-] aaaaacgtgtg [---------] tgaagaaatgatttttgagt [-] acggaaacgactctacattcatgaaacgcatcataccaggtgataagatatgggtttatgagtat [--] g [----------------------] acgtcaaactcagtcaataatcgagcaaatggcgcttcgagaacgagccaaaacccaaaaaaccgcgcaaaagtcgctcgaaaattaaggttatgctcactggttt-ttcgattaccgcggtgttgttca----------------------- [-----] --------------------------------------------- [--] ---------tccgtaagaaaagacaaga [---] tttgtggaaagccaacaattagattcttcaccac [----------] gacaat [-] gctccatcgcac [-] acggctcttattgtacgcgattttttgaccaaacacggcacc [-----] actgtcatcgctcaggtaccatattcgccagatctggcgctgtgcgac [-] tttttctagttcccgaaactcaaattgcccctt------------------ [----------] ---------------------------------------------------------- [----] ----------------------------------------------------------- [--] ---------------
1221306567_NLCU01024223_c278974_278201_Teleopsis_dalmanni           ???????????????????????????????????????????????????????????????????????????????????????????????????????????????????????????????????????????????????????????????? [????] ???????????ggacgtccatcaacatcaaataccgaagaaaacatgg [------------------] caagaaccaagaatattgtgctggaagatcgtcatatgactgaaaaggagattgctcgtgacttaaacatatcaaatggatccatt [-----] caccacattctacattatatattgggcatgagacgcgttgctgctcgacttgtacc---------- [-] ------------------------ [-] ----------- [---------] -------------------- [-] ----------------------gaaacgcatcataacagatgatgagacatgggtttatgagtat [--] g [----------------------] acgtcgaaaccaatcaacaatcgagcgaatggcgctccgaaaacgagtcaaaacccaaaaaatgtcgcaaaagtcgctcgaaaattaaagttatgctcactgtttttttcgactaccgcggtattgttcattacgaacttttgccagagggtc [-----] atactatcaataaagaatattacctcggcgttatgtggcatttgc [--] gtgagtctatccgtaagaaaagaccaga [---] tttgtggaaagccaacaattggattctttaccac [----------] gacaat [-] gctccatcgcac [-] acggctgttgttgtacgcgattttttgaccaaacacggcacg [-----] aatgtcatcgctcaggcaccatattcgccagatccggcgccatgcgat [-] tttttccagttcccgaaactgaaattgtcccttcgtggtaagcgttttgag [----------] tcgattgaatcggtaaaagagaattcgctgaaggaactaaaagccatacctgcacgag [----] cctacgaaaagtgtatagaagattgggttaagcattggcatatgtgtatcgcttcagaa [--] agagcataatttgaa
Lepeophtheirus_salmonis_LBBX01016653                                gagcaaagagtttgtcttaatttttttgttgcaaacgaaatttcatgtgttgacacgttta----ttttaaacgtgcttttggtgaatcagttttatcaaaaacccgtgcatatgagtggtacaaagaattgaaggaaggctgtgatatcgttgaagaaa [----] taccgcgttctggacaaccttcgtcctctaccaccaaactaaatatcg [------------------] acacagtgaaggaaattgtgttaaaaaatcgtcataccagcttaagggagttatgacattgccttaatatctctcactggtaagtt [-----] cgtgccattctgactgaaaatttgtat-tgagacttgtcgctgcacgactcgttataaaagagttg [-] aattttatgcaaaaacagtatcgt [-] gagcaagtctc [---------] tgcggacatacttga-cgtg [-] cgaataccaatccaacgttcatggaattcatcattactggtgatgagacgtaggtctacgaggat [--] g [----------------------] acatgcaaacaagccaacaatcattacagtggagggagaaaaaggagccgaaaccaaaaaaactacgccaaagtcgcattaaagtaaagttgattcttattgttttctttgatagctgcggtctggtacattatgaatttgttccaaagggat [-----] aaaaggttactaagaag---tatttgggcgtactatgacgtttgc [--] gtgagaaaatccgtca-aaatggccaga [---] attatagaagaacaactcatggattttactcgac [----------] tataac [-] gtgccatcggac [-] agagccacgattgtgagcgaatttaaagccaaacatgcaata [-----] aataccatcgatcaatcaccatattcacctgatttagctccgtgctac [-] ttttttttgtttcccaagcttaagtggcctctccctggaacctgttttgag [----------] cctattgaatccataaaacaaaactagaggaaggagccataaaccatgccaaaaattt [----] catataaaaaatgtttagaggactggaaaaaacgttggcatatgtgtatggcttccaat [--] ggagattactttaaa
Bactrocera_dorsalis_JFBF01000086                                    ??????????????????????????????????????????????????????????????????????aaaaggcttacggtaattcagttttatcaaaaccccaagtctacaagtggtacaaagccttcaaagacggtcgagagaccgttgaagaca [----] tgcctcgttctggacgaccttcgatctcttcaactgaagaaaata-ta [------------------] aaaaagtgaaggaaatgatgcttgaaaatcgtcaggtaagtggtagagagaaggaaagagagctcgacatctctagcgagttcgtt [-----] cgattgattttggtgtaaattttgggtatgaaacgcgttcttgctcggctcctacggataaagcta [-] aatttttttcaaaaagagtaccct [-] taacaggtctc [---------] tttggacatgcttgatcgtg [-] cgtattccgatcccacattcattaagaacattataactgctgatgagacattggtttatgatttt [--] a [ttggttattgatttattgattt] atatgctaacaagtcaacaatcatcggaatgaaaggaaa-aaaagaggcgaaacccaaaaaaccacgtcgaagccgctaaaaaatcaaggtgatgctcattatttttttcgatattcgaggtttgatgcagcacgag------------ggcc [-----] agacggtcaaaaaggagcactatttagttgtattgaggcgttggt [tg] gtaagaacatccgtcgaaaatgaccgga [---] attgtggaagaacaattcatggattttccacgat [----------] gataat [-] tcaccatcgaat [-] tgagccacgattatgaccaaatttaaagccaaaagctcaatg [-----] aatgccatcgatcaaccaccgtattcactagaattggctccgtgggag [-] tttttcttgttcgccaaactgaaattgccgctgcgtggaacccgttttgag [----------] ttgatcagagaggtaaaaccgaattcgctgaaggaggtgtaggccatcccgaaaag-- [----] ----------------------------------------------------------- [--] ---------------
Bactrocera_latifrons_MIMC01000163                                   ????????????????????????????????????????????????????????????????????????????????????????????????tcaaaaacacaagcttacaagaagtacaaggctttcaaagccggctgagagatcgttgaagaca [tatg] tacctcgttctggacgaccgttgacctcttcaactgatgaaaatatta [------------------] aaaaagtaagggaaatggtgyttgaaaatcgtcaggcaagtgttagagcgataacaagagagctcgacatctctcgcaagtccgct [-----] cgaatgattttggtagatattttgggtatgaaacgtgttcttgctcgacttgtcttgataaagctg [-] aattttcttcaaaaagtgtaccgc [a] aaaaaaatctc [---------] tttagacatgtttgaacgtg [-] caaattccgatcccatattcatggtgagcattataactgccgttgagacacgggtttacgagttt [--] g [----------------------] atatgaaaaccagacaaaaatcatcggattgaaggaaaatacgcgagccgaaaccaaaacaaccacgccaaagctgctcaaaaatcaaagtgatgctcattgtttt-ttcgatattcgtggtttggtgcatcttgaatttgttctggagtgac [ctata] atgtgatctataatgaggtttatttgaccgtattaatgcgttagc [--] gtgagaatatccatcaaaaacggccgga [---] attgtggaagaacaattcatggattttacacgat [gatgaaaata] gataat [-] gcatcttcgcat [-] cgagycacgcttgtgacggaacttaaagccaaaaacgcattg [-----] agtactatcgatcaatcaccgtactcatcagatttggctcggtgtgat [-] tttttcttgttccccaaagtgtaattgccgctccgtggtacccgctttcag [----------] tcgatcgaaaagataaaataaaattcgctgaaggagctgaagtscatctcaaaaaatg [--tg] ctgatgaaaagtgtttcgaggactgtagaaatcattggca------------------- [--] ---------------
Bactrocera_oleae_LGAM02036878                                       gaacaaagaatttgcatcaaattttgtgattcgaaccaaatttcgtgtgcggaatcgttgcgaatgctagaaaaggcttatggggaatctattctatcgaaa----aagtctacgactggtacaaagcctttaaggatggtcgataaaccgtcgaaggca [----] agcctcgttccgg-cgtccttcgacgtct-ccactgacagtaacatca [------------------] aaaaagtgaaggaa---ttgcccgaaaatcatcatgcgagtgttagagagatagcacataagccaaacatcggtcgtgaagcagct [-----] catttcattttgactgataatttgggcatgagacacgtcaatgctcggctttatttaaaagagcta [t] atttttttgcaaaaagatcatcgt [-] gtgcaagtctc [---------] tttaggcatgctggattgtg [t] caagtcttcattacactttcatggaatgcattacaactggtcatgagacatgggtttatgaatac [--] g [----------------------] tcatgtaagcgaaccaacaatcatcggaatggaaggagaaagaggagccgaaaccgaaaaaaccacgttaaagttattccagaatcaa-------------------------------ggtgtgatttatcatgaattcgttccagcgggac [-----] agacggtcaataaagagtattatttgagcattttgtggagtttgc [--] gcgaaaacattcgtggtaaacggccgga [---] attgtgggccaacaattcatggatttttcatgac [----------] gttaat [-] gcgccatcgcac [-] cgagctgtagttgtgaacg------------acaattcgttc [-----] aatatcatggatctaccaccgtattcaccggatttggtcccatgcaac [t] ttttttttgttttcaaaactcaagttaccactccgtggaacccgttttgac [----------] tcgattgaggtcgttaattatatatataatataaaattcgcagagggaacggacagtg [----] cctacaaggcatgtctcgatgattggaaaaagaggtggcatatgcgtatcgcttcagaa [--] gaagcatattttgaa
Sphyracephala_europaea_transposon_mariner_1_Semar1                  ???????????????????????????????????????????????????????????????????????????????????????????????????????????????????????????????????????????????????????????????? [????] ???????????????????????????????????????????????? [??????????????????] ?????????????????????????????????????????????????????????????????????????????????????? [?????] ????????????????????????????????????????????????tgggttccgcacgagctc [-] acaatcgaccaaaaacaacaacgt [-] gtcgatgattc [ggagcagtg] tttggagctgtttaaacgca [-] ataaagctga------gtttttgcgtcgatatgtggcaatggatgaaacatggctccatcactac [--] a [----------------------] caccagagtccaatcgacagtcagctgagtggactgcatacgatgaaccgagtccaaagcgtggaaagacgcaacagtcggttggcaaggttatggcgtctgtattttgggatgcgcatggaataatattcatcgactatctccagaagggac [-----] agacaatcaacagcgattattacatagcattgttggagcgtttga [--] aggatgaaatcgctaaaaaacggcccca [---] tttgaagaagaaaaaagtgt---tgtttcaccaa [----------] gacaac [-] gcaccgtgtcac [-] aagtcaatgaaaacgatcgtgaaattgaatgaattgggctac [-----] gaattgcttccccatccaccgtacacacccgacctagcacca------ [-] --------------------------------------------------- [----------] ---------------------------------------------------------- [----] ----------------------------------------------------------- [--] ---------------
Teloglabrus_entabenensis_mariner_element_2.2_Temar2.2               ???????????????????????????????????????????????????????????????????????????????????????????????????????????????????????????????????????????????????????????????? [????] ???????????????????????????????????????????????? [??????????????????] ?????????????????????????????????????????????????????????????????????????????????????? [?????] ????????????????????????????????????????????????tgggtgcctcacgaactg [-] acaattgaccaaaaacaacaacga [-] atcgatgattc [caaggagtg] tttaaagttgttcaatcgga [-] ataaatccga------atttttgcgtcgatatgtgacgatggatgaaacatggctccatcatttc [--] a [----------------------] caccggagtccaatcgacattcatcccagtggactgcacgtgatgaaccgactccaaagcgggcaaagacgcaacagtcagctggcaaggttttggcatcagtattctgggatgctcaaggtataatatttattgactatcttaaaaagggaa [-----] aaaccataaatagcgactattacacgtcgttattggagcgtttaa [--] aagtcgaaatcgcgaaaaaacggcctca [---] tctgaagaaaaaaaaagtgc---tgtttcatcaa [----------] gacaat [-] gcaccgtgtcac [-] aaatcaatgcaaacgatggcgaaattgcaagaattgtgcttc [-----] gaattgcttccgcatccaccgtacacacccgatcttgcccca------ [-] --------------------------------------------------- [----------] ---------------------------------------------------------- [----] ----------------------------------------------------------- [--] ---------------
Teloglabrus_entabenensis_mariner_element_3.1_Temar3.1               ???????????????????????????????????????????????????????????????????????????????????????????????????????????????????????????????????????????????????????????????? [????] ???????????????????????????????????????????????? [??????????????????] ?????????????????????????????????????????????????????????????????????????????????????? [?????] ????????????????????????????????????????????????tgggtcccgcatgaattg [-] aaagaatttcatttaacaaatcgc [-] atcaacgcttg [---------] tgatttgcatcttaaacgct [-] atgaattcgatcc---gtttttgaagcg------aactggtgatgaaaaatggattgtttacaat [--] a [----------------------] acatcaatcgaaaacgatcatggtcaaagcttggtgagccaccacaaacaacttcaaaa-------gctgaaatgcaccaaaag--aagattatgctgtcaatttggtgggattggaagggtgtcgtatattttgagctgctcccaaggaacc [-----] gaacgattaattcggatgtctactgtcaacagttggacaaattaa [--] atgcagccatcaacgaaaaacggcctga [---] attggtcaatcgcaaaggtgtcatattccaccag [----------] gacaac [-] gctagaccgcat [-] acatctttggtcactcgccaaaaactaagagagcttggctgg [-----] gaacttttgatgcatccatcatattgcccggacctagcacca------ [-] --------------------------------------------------- [----------] ---------------------------------------------------------- [----] ----------------------------------------------------------- [--] ---------------
;
end;


3. vertumnana subfamily alignment [Figure 4]
#Nexus
begin data;
dimensions Ntax=20 Nchar=510;
format interleave datatype=DNA gap=- missing=?;
matrix
Temar1.6                                                            gtttgttctcgttggatcccacacaatttgtcaatcgctc-aaaaaaggctcgtgtcgattggtcgaaagaaatgctccaaaaata [--] caatcg--------------------------------caggtgatgaatcatggatttatgcacatgagcccgaaagtaaacagcagtcgactgtatgggtgtttcaagatgagccaaatccaacaaaagttgctcgcgcacgatgcacttccaagcaaatgatcgcctgttttttcggaaaaactggacatgtc [------] gcaatcgtaccactagaacaacgcagaacagtcaattctgag [--------] tggtacacaaccatttgtttgccagttgtcttccaagaaatcaggaaaaccaaccgccgaagacggatcactcttcaccacgacaatgcg [-] agctctcacacatcggctcaaacaactg [--] cagttttgagcact [------------] caaaacatcgatttgatgggtcatccgccgtatagccctgacttgacacccaaa
Dcmar1.1                                                            gtttgttctcgttggatcccacacaatttgtcaatcgctaaaaaaaaggctcgtgtcgattggccgaaagaaatgctccaaaaata [--] cgatcgcggtgcttcgaaacacgtctatgacatcgtgacaggtgatgaatcgtggatttacgcgtatgagcccgaaagtaaacagaagtcgactgtatgggtgtttcaagatgagccaaatccaacaaaagttgctcgcgcacgaagcaattccaagcaaatggtcgcctgttttttcggaaaaactggatatgtc [------] gcaatcgtaccactagaacaacgcagaacagtcaattctgag [--------] tggtacacaaccatttatttgccagttgtcttccaagaaatcaggaaaaccaaccgccgaaaacggatcactcttcaccacgagaatgcg [-] agctctcacacatcggctcaaacaactg [--] aatttttgagcact [------------] caaaacatcgatttgatgagtcatccgccgtatagccctgacttgacacccaaa
Dsmar1.1                                                            gtttgttctcgttggatcccacacaatttgtcactcgctcaaaaaaaggctcgtgtcgattggtcgaaagaaatgcttcaaaaata [--] cgatcgcggtgcttcg--acacatctatgacttcgtgacatgtgatgaatcgtggatttacgcatatgagcccgaaagtaaatataaatcgactgtatgggtgtttcaagatgagccaaatccaacaaaagttgctcgcgcacgaagcacttccaagcaaatggtcgcctgtatcttcggaaaaactggacatgtc [------] gcaatcgtaccactagaacaacgcagaacagtcaattctgag [--------] tggtacacaaccatttgtttgccagttgtcttgcaagaaatcaggaaaaccaaccgccgaagacggatcactcttcaccaagacaatgcg [-] agctctcacacatcggctcaaataactg [--] aatttttgagctct [------------] caaaacatcgatttgatgagtcatccgccgtatagccctgacttgacacccaaa
Dmmar1.2                                                            gtttgttctcgttggatcccacacattttgtcaatcgctcaaaaaaaggctcgtgtcgattggtcgaaagaaatgctccaaaaata [--] cgatcgcggtgcttcgaaacacgtctatgacatcgtgacaggtgatgaattgtggatttacgcgtatgagcccgaaagtaaacagaagtcgactgtatgcgtgtttcaagatgagccaaatccaataaaagttgtt------------------------------------------------------------ [------] ------------------------------------------ [--------] ------------------------------------------------------------------------------------------ [-] ---------------------------- [--] ---tttcgagcact [------------] caaatcatcgatttgatgagtcatccgccgtctagccctgacttgacacccaa?
Dioamar1.1                                                          gtttgttctcgttggatcccgcacaatttgacaatcgctcaaaaaaaggctcgtgtcgattggtgcaaggaaatgctcaaaaaata [--] caatggcggtgcttccaaagacgtgtataacatcgcgacaggtgacgaatcatgggtctatgcgtatgagccggaaacaaaacagcaatcgactgtgtgggtgttccaagacgagccaaatccaacaaaagttgttcgcgcacgaagcacttcgaagcaaatggtcgcctgtttcttcggcaaaactggtcatgtg [------] gccactattccgcttgagcaacgtaagacggtcaattctgaa [--------] tggtacacaaccatttgtttgcctgaagtctttggagaaattcgaaaaacgaacaagagaagacgaatcattattcaccatgacaatgcg [-] agttctcacacatcggctcaaaccagag [--] cctttttgaccggt [------------] caaaacgtcgaattgatgggtcatccaccgtacagccctgacttgacacccaaa
Tqmar1.1                                                            gtttgttctcgttggatcccgtacaatttgacaatcgctcaaaaaaaagctcgtgtcgattggagcaataaaatgttgaaaaaata [--] cgatcgcagtgcttcaaaagacgtttataagatagtcacaggtgacgaatcatggatctatgcgtatgagcccgaaacaaaacaacaatcgaccgtgtgggtcttcgaagacgagccaaatccaacgaaagttattcgtcgaagaagcacttcgaagcaaatggtcgcctgtttcttcggcaaaactggtcatgag [------] tcgactgttccccttgagcaacgaaggacggtcacttctgag [--------] tggtacactacaatttgtttacctgaagtcttaggagaaattcgaaaaacgaacaagagaagacgaatcattgttcaccatgacaacgcg [-] agctttcacacatcggctcaaaccaacg [--] cctttttgaccagt [------------] caaaacgtcgaatttatggttcatccgccgtacagctctgacttgacacccaat
Tqdmar1.1                                                           gtttgttctcgttggatcccgcacaatttgacaatcgctcaaaaaaaggctcgtgtcgattggtacaataaaatgttgaaaaaata [--] cgatcgcgttgcttccaaagacgtttataagatcgtcacaggtgacgaatcatagatctatgcgtatgagcccaaaacaaaacaacaatcgaccgtgtgggtcttcgaagacgagccaaatccaacaaaagttgttcgtggaagaagcacttcgaagcaaatggtcgcctgtttcttcggtaaaactgatcatgtg [------] gcgactgctccgtttgagcaacgaacgacggtcagttctaag [--------] tggtacaccacaatttgtttgcctgaagtcttaggagaaattcgaaaaacgaacaagagaagacgaatcattgttcaccatgacaacgcg [-] tgctctcacacatcggctcaaaccagtg [--] cctttttggccgac [------------] caaaacgtcgaattgatgggtcatccgccgtacagccctgacttgacacccaaa
Trmar1.3                                                            gtttgttctcgttggatcccgtacaatttgacaatcgctcaaaaaaatgctcgtgtcgattggtgcaaagaaatgttgaaaaaata [--] cgatcgcggtgcttcaaaagacgtttataatatcgtcacaggtgacgaatcatgaatctatgcgtatgagcccgaaacaaaacaacaatcgaccgtgtgggtcttcgaagacgagccaaatccaacgaaagttgttcgtggaagaagcacttcgaagcaaatggtcgcctgtttctccggcaaaactggtcatgtg [------] gcgactgttccgcatgagcaacgaaggacggtcacttctgag [--------] tggtacaccacaatttgtttgccagaagtcttcggagaaattcgaaaaacgaaaaagagaagacgaatcattgttcaccatgacaacgcg [-] agctctcacacatcggctcaaaccagcg [--] cctttttgatcggc [------------] taaaacgtcgaattgatgggtcatccgccgtacagccctgacttgacacccaaa
Batmar13_KX930998_B_tryoni                                          gtttgttctcgttggatcccgcacaatttgacaatcgctcaaaaaaaggctcgtgtggattggtgtaaagaaatgctgaaaaaata [--] cgatcgcggtgcttcaaaagacgtttataagatcgtcacaggtgacgaatcatggatctatgcgtatgagcccgaaacaaaacagcaatcgaccgtgtgggtcttccaagacgagccaaatccaacgaaagttgttcgtggaagaagcacttcgaagcaaatggtcgcctgtttcttcggcaaaactggtcatgtg [------] gcgactgttccgcttgagcaacgtaggacggtcaattctgag [--------] tggtacaccaccatttgtttgcctgaagtcttcggagaaattcgaaaaacgaacaagagaagacgaatcattgtgcaccatgacaatgcg [-] agctctcacacatcggctcaaaccagcg [--] cctttttgaccggc [------------] caaaacgtcgaattgatgggtcatccgccgtacagccctgacttggcacccaat
Zeugodacus_cucurbitae_JRNW01009407                                  gtttgttctcgttggatcccgcacaatttgacaatcgctcaaaaaaaggctcgtgtggattggtgtaaagaaatgctgaaaaaata [--] cgatcgcagtgcttcaaaagacgtttataaaatcgtcacaggtgacgaatcatggatctatgcgtatgagcccgaaacaaaacagcaatcgaccgtgtgggtcttccaagacgagccaaatccaacgaaagtagttcgtggaagaagcacttcgaagcaaatggttgcctgtttcttcggcaaaactggtcatgtg [------] gcgactgttccgcttgagcaacgtaggacggtcaattctgag [--------] tggtacactaccatttgtttgcctgaagtcttcggagaaattcgcaaaacgaacaagagaagacgaatcattgtgcaccatgacaatgcg [-] agctctcacacatcgacttaaaccagcg [--] cctttttgaccggc [------------] caaaacgtcgaattgatgggtcatccgtcgtacagccctgacttggcacctaat
Bactrocera_latifrons_MIMC01000262                                   gtttgctctcgttggatcccgcacaatttcacaatcgctcaaaaaaaggctcgtgtggattggtgtaaagaaatgctgaaaaaata [--] cgatcgcggtgcttcacaagacgtttataagatcgtcacaggtgacgaatcatggatctatgcgtatgagcccgaaacaaaacagcaatcgaccgtgtgggtcttccaaggcgagccaaatccaacgaaagttgttcgtggaagaagcactttgaagcaaatggtcgcctgtttcttcggcaaaactggtcatgtg [------] gcgactgttccgcttgagcaacgtaggagggtgaattctgag [--------] tggtacaccaccatttgtttgcctgaagtcttcggagaaattcgaaaaacgaacaagagaagacgaatcattgtgcaccatgacaatgcg [-] agctctcacacatcggctcaaaccagcg [--] cctttttgaccggc [------------] caaaacgtcgaattgatgggtcatccgccgtacagccctgacttggcacccaat
Bactrocera_oleae__JXPT01009751                                      gtttgttctcgttggatcctgcacaatttgacaatcgctcaaaaataggctcgtgtggattggtgtaaagaaatgctgaaaaaata [--] cggtcgcgctgcttcaaaagacgtttataagatcgtcacaggtgacgaatcatgaatctatgcgtatgagctcgaaacaaaacagcaatcgaccgagtgggtcttccaagacgagccaaatccaacgaaagttgttcgtggaagaagcacttcgaagcaaatggtcgcctgtttcttcggcaaaactggtcatgtg [------] gcgactgttccgcttgagcaacgtaggacggtcaattctgag [--------] tggtacaccaccatttgtttgcctgaagtcttcggagaaattcgaaaaacgaacaagagaagacgaatcattgtgcaccatgacaatgcg [-] agctctcacacatcggctcaaatcagcg [--] cctttttgaccggc [------------] caaaacgtcgaattcatgggtcatccgccatacagccctgacgtggcacccaat
Bactrocera_tryoni_JHQJ01002609                                      gtttgttctcgttggataccgcacaatttgacaatcgctcaaaaaaaggctcgtgtggattggtgtaaagaaataatgaaaaaata [--] cgatcgcgatgcttcaaaagacgtttataagatcgtcacaggtgacgaatcatggatctatgtgtatgagctcgaaacaaaacagcaatcgaccgtgtgggtcttccaagacgagccaaatccaacgaaagttgttcgtggatgaagcacttcgaagcaaatggtcgcctgtttcttaggcaaaactggtcatgtg [------] gcgactgttccgcttgagcaacgttggacggccaattctgag [--------] tggtacaccaccatttctttgcctgaagtcttcggagaaattcgaaaaacgaacgagagaagacgaatcattgtgcaccatgacaatgcg [-] agctct--cacaacggctcaaaccagcg [--] cctttttgaccggc [------------] caaaacgtcgaattgatgggtcatccgccgtacggccctgacttggtacccaat
B_neohumeralis  F348438                                             ?????????????????????????????gacaatcgcacaaaaaaaggctcgtgtggattggtgtaaagaaatgctgaaaaaata [--] cgatcgcgatgcttcaaaagacgtttataagatcgtcacaggtgacgaatcatggatctatgtgtatgagcccgaaacaaaacagcaatcaaccgtgtgggtcttccaagacgagccaaatccaacgaaagttgttcgtggaagaagcacttcgaagcaaatggtcgcctgtttcttcggcaaaactggtcatgtg [------] gcgactgtaccgcttgagcaacgtaggaccttcaattctgag [--------] tggtacaacaccatttgtttacctgaagtcttcgcagaaattcgaaaaacgaacaagagaagacgaatcattgtgcaccatgacaatgcg [-] agctctaacacatcggctcaaaccagcg [--] cctttttgaccggc [------------] caaaacgtccaattgat-ggtcatccgccg????????????????????????
B_dorsalis_JFBF01003174                                             ?????????????????????????????????????????????????????????????????????????????????????? [??] ??????????????????????????????????????????????????????????????????????????????????????????????????????????????????????????????????????????????????????????????aaatggtcgcctgtttcttcggcaaaactggtaatgtg [------] gcgagtgtaccgcttgagcaacgtaggacggtcaattctgag [--------] tggtacgccaccatttgtttgcctgaagtcttcgaagaaatttgaaaaacgaacaagagaagacgaatcattgtgcaccatgacaatgcg [-] aactctcacacatcggctcaaaccagcg [--] -------------- [------------] caaaacgtcgaattgatgggtcatccgccgtacagccctgacttggcacccaat
Tdmar1.4                                                            gtttgttctcgttggatcccgcacaatttgacaatcgcccaaaaaaaggctcgtgtcgattggtgcaaagaaatgttgaaaaaata [--] cgatcgcggtgcttcaaaagacgtttataagatcatcacaggtgacgaattatggatctatgcgtatgtgcccgaaacaaaacaacaatcgaccgtataggtcttcgaagacgagccaaatccaaagaaagttgttcgtggaagaagcacttcgaagcaaatggtcatctgtttcttcggcaaatctggtcatgt- [------] --------------------------gacggttacttctgag [--------] tggtacagcacaatttgtttgcctgcagtcttcggagaaattcgaaaaacgaacaagagaagacaaatcattgttcagcatgacaacgcg [-] agctctcacacattggctcaaaccagcg [--] cc-ctttgaccggc [------------] caaaacgttgaattgatgggtcatccgccgtacagccctgacttgacacccaaa
Ttmar1.1                                                            gtttgttctcgttggatcccgcacaatttgacaatcgctcaaaaaaaggctcgtgtcgattagtgcaaaggaatgttgaaaaaata [--] cgatcgcggtgcttcaaaagacgtttataagatcgtcacaggtgacgaatcatggatctatgcgtatgagctctaaacaaaacaacaatcgaccgtatgggtcttcgaaaaagagccaagtccaacaaaagttgtttatagaaaaaa-acttcgaagcaaatggtcacctgtttcttcggcaaaactggtcatgtg [------] acgactattccgcttgagcaacgaaggacgatcacttctgag [tggttgat] tggtacaccacaatttgtttgcctgaagtcttcggagtaattcgaaaaacgaacaagagaagacgaatcattgttcaccatgacaacgcg [-] agctctcaca-atccgttcaaaccagcg [--] cctttttgaccggc [caaaacgtcgga] caaaacgtcgaattgatgggtcatccgccgtacagccctgacttgacacccaaa
Tbmar1.1                                                            gtttgttctcgttggatcccgcacaatttgacaatcgctcaaaaaaaggctcgtgtcgattagtgcaataagatgttaaaaaaata [--] cgatcgcggtgcttcaaaagacgtttataagatcgtcacaggtgacgaatcatggatctatgcgtatgaacccgaaacaaaacaacaat------------------------------------------------------------cttcgaagcaaatggtcgcctgtttcttcggcaaaactggtcatgtg [------] gtgacagttccgcttgagcaacgaaggacagtcacttctgag [--------] tggtacaccataatttgtttgcctaaagtgttaggagaaattagaaaaacgaacaagagaagacgaatcattgttcaccatgacaacgca [-] agctctcacacatcggctaaaaccagcg [--] cctttttgaccggt [------------] caaaacgccgaattgatgggtcatacgccgtatagccctgacttgacacccaaa
Tdmar1.2                                                            gtttgttctcgttggatcccgcacaatttgacattcgcttaaagaaaggctcgtgtcgactggtgc-aagaaatgttgaaaaaata [nn] cgttcgcgtttcttcaaaagacgtttataagatcgtcacaggtgacgaatcatggatatgtgcctataagcctgaaacaaaacaactatcgaccgtgtgggtcttcgaagacgagccaaatccaacgaatgctgtttgtggaggaagcacttcgaagaaaatgatcgcctgtttcttcggcaaaactaatcatgtg [gcgact] gcgactgttccacttcagcaacgaaggatggtcatttctgag [--------] tggtacaccactatttgtttgcctgaagtcttcggagaaattcgaaaaacgaacaagagaagacgaatcattgttcaccatgacaacgag [a] agctctcacacatcgg------------ [--] -------------- [------------] -----------attgatgggtcattcgccatacagccctgacttgacacccaaa
Twmar1.1                                                            gtttgttctcgttggatcccgcacaatttgacaatcgctcaaaaaaagtctcgtgtcgattggtgcaaagaaatgttgaaaactta [--] cgatcgcggtgtttcaaaagacgtttataagatcgtcacaggtgacaaaccatggatctatgtgtatgagcccgaaacaaaacaacaagcgaccgtgtgggtcttcaaagacgacccaaatccaacgaaagttgttcgtggaagaagcacttcgaagcaaatggtcgcctgtttcttcggcaaaactga------- [------] ------------------------------------------ [--------] ----------------------------------------------------------gaagacgaatcattgttcaccat--------- [-] ---------------------------- [--] -------------- [------------] -------------------------------acagccctgacttgacacccaaa
;
end;


4. mauritiana subfamily alignment [Figure 5]
#Nexus
begin data;
dimensions Ntax=28 Nchar=492;
format interleave datatype=DNA gap=- missing=?;
matrix 
Semar2.1                                                            tgggtgccgcatgaactgaa [-] tgatagacaattggaaaa [-] tcgaaaagtcgtctgtgaaatgctgcatcgaaggaatgcaaggaaatcatttctgcatcgaatagtaacgagtgatgaaaattggatttatttcgaaaatcccaaacgaaaaaatcgccggcc--------------------catcgactgcaag [-------] gccaaatcgctttggtcgctagaccatattcggtgtctggtggaaccaggttggtgtcgtatattatgaactgttgaaacttggaaaaactgttaatactaatcgctgccgacaacaaattatcaatttgaattgtgcattgatcgaaaaacgttcacagtacgctcaaagacatgttaaggt [-] gattttggagcaagacaacgcgccgtttcatacagcaaaaccaatcaagaaagtgttgaaatcacttggatgggaagtttta [---] ttgcacctgtc [t] gtactcgcccgaccttgcacca
Semar2.2                                                            tgggtgccgcacgaactgaa [-] tgatagacaattggaaaa [-] tcgaaaagtcgtctgtgaaatgctgcatcaaaggaatgcaaggaaatcatttctgcatcgaatagtaacgagtgatgaaaattggatctatttcgaaaatcccaaacgaaaaaatcgccggcc--------------------catcgactgcaag [-------] gccaaatcgctttggtcgcaagaccatattcggcgtctggtggaaccaggttggtgtcgtatattatgaactgttgaaacttgg-aaaactgttaatactaatcgctgccgacaacaaattatcaatttgaattgtgcattgatcgaaaaacgttcacaatacgctcaaagacatgttaaggt [-] gattttggagcaagacaacgcgccgtttcatacagcaaaaccaatcaagaaagtgttgaaatcacttggatgggaagtttta [---] ttgcacctgtc [-] gtacaggcccgacttagcacca
Damar1.1                                                            tgggtgcctcatgaattgaa [-] tgaaaggcagatggaaaa [-] ccgaaaaaacacttgtgaaattttgcgtcaaagacacgaaagaaaatcaattttgcatggaatcgttactggcgatgaaaaatggaactattttaagaattataaacggaaaaaatcatgggttaatccgggtcaacctacaacatcgactgcaaa [-------] accagatcgattcggcaagaagacaatactgtgtgtttggtgggaccagagtggcgtgatgtgttacgatttgttaaaacctggcgaaaccgttagtactgatcgctaccgacaacaaatgatcaatttgaaccatgcattgatcgaaaaacgacaataatgggcccgaagacacggcaaggt [-] aaatttgctccatggcaacgcacctgcacacaaagcaaaaccggttcaggatgtaatcaaagcacttggcttggagctgcta [---] ccccacccgcc [-] gtacacgccggatctcgcccca
Tqmar2.1                                                            tgggtgccgcatgaattgaa [-] tgaaagacagatggaaaa [-] ccgaaaaaacacttgtgaaattttgcttcaaagacatgaaagaaaatcggttttgcatcggattgttactggcgatgaaaaatggatttattttaagaatcctaaacgcaaaaaatgatggcttaatccgggacaaccatcaacatcgactgcaaa [-------] accagatcgattcggcaagaagacaatgctgtgtgtttggtgggaccagaaaggtgtggtgtaccacgagctcctaaaacctggtgaaaccgttaatactgatcgctaccgacaacaaatgatcaatttgaaccatgcattgatcgagcaacgaccacaatgggccagaagacacggcaaggt [-] aattttgctccatgacaatgcacctgcacacaaagcaaaaccggttcaggatacaatcaaaacacttggctgggagcagcta [---] ccccacccgcc [-] gtattgcccagaccttgcgcca
Hvmar                                                               tgggtgccacatgaattgaa [-] tgaaagacagatggaaaa [-] ccgaaaaaacacttgtgaaattttgcttcgaagacacgaaagaaaatcggttttgcatcggattgttactggcgatgaaaaatggatttattttaagaatcctaaacggaaaaaatcatgggttaatctgggacaaccatcaacatcgactgcaaa [-------] accagatcgattcggcaagaagacaatgctgtgtgtttggtgggaccagaaaggtgtggtgttccacgagctcctaaaacctggtgaaaccgtcaatactgatcgctaccaacaacaaatgatcaatttgaaccatgcattgatcgagaaacgaccagaatgggccagaagacacggcaaggt [-] aattttgctccatgacaatgcacctgcacacaaagcaaaaccggttcaggatgcaatcaaaacacttggctgggagctgcta [---] ccccacccgcc [-] gtattcaccagacttggctcct
Tdmar2                                                              tgggtgccacatgaattgaa [-] tgaaagacagatggaaaa [-] ccgaaaaaacacttgtgaaattttgcttcaaagacacgaaagaaaatcggttttgcatcggattgttactggcgatgaaaaatggatttattttaagaatcctaaacggaaaaaatcatgggttaatctgggacaaccatcaacatcgactgcaaa [-------] accagatcgattcggcaagaagacaatgctgtgtgtttggtgggaccagaaaggtgtggtgtaccacgagctcctaaaacctggtgaaaccgtcaatgctggtcgctatgaacaacaaatgataaatttgaaccatgcattgatcgagaaacgaccagaatgggccagaagacacggcaaggt [-] aattctgctccatgacaatgcacctgcacacaaagcaaaacgggttcaggatgcaatcaaaacacttggctgggagctgcta [---] ccccacccgcc [-] gtattcaccagacttggctcct
Twmar2                                                              tgggtgccacatgaattgaa [-] tgaaagacagatggaaaa [-] ccgaaaaaacacttgtgaaattttgcttcgaagacacgaaagaaaatcggttttgcatcggattgttactggcgatgaaaaatggatttattttaagaatcctaaacggaaaaaatcatgggttaatccgggacaaccatcaacatcgactgcaaa [-------] accagatcgattcggcaagaagacaatgctgtgtgtttggtgggaccagaaaggtgtggtgtaccacgagctcctaaaacctggtgaaaccgtcaatgctggtcgctatgaacaacaaatgataaatttgaaccatgcattgatcgagaaacgaccagaatgggccagaagacacggcaaggt [-] aattctgctccatgacaatgcacctgcacacaaagcaaaacgggttcaggatgcaatcaaaacacttggctgggagctgcta [---] ccccacccgcc [-] gtattcaccagacttggctcct
Tbmar2.1                                                            tgggttcctcatgagctgaa [-] tgaaagacagatggaaaa [-] ccgaaaaaacacttgtgaaatttcgcttcaaagacacgaacgaaaatcggttttgcatcggattgttactggcgatgaaaaatggatttattttaagaatccttaacggaaaaaatcatgggttaatccgggacaaccatcaccatcgactgcaaa [-------] accagatcgattcggcaagaagacaatgctgtgtgtttggtgggaccagaaaggtgtggtgtaccacgagctcctaaaacctggtgaaaccgtcaatgctggtcgctatgaacaacaaatgataaatttgaaccatgcattgatcgaaaaacgaccagaatgggccagaagacacggcaaggt [-] aattctgctccatgacaatgcacctgcacacaaagcaaaacgggttcaggatgcaatcaaaacacttggctgggagctgcta [---] ccccacccgcc [-] gtatacaccagacctggcccca
Tdmar2.1                                                            tgggttccgcatgaactgaa [-] tgaaagacagatggaaaa [-] ccgaaaaaacacttgtgaaattttgcttcaaagacacgaaagaaaatcggttttgcatcggattgttactggtgaagaaaaatggatttattttaagaatcctaaacgaaaaaaatcatgggttaatccgggacaaccatcaacatcgactgcaaa [-------] accagatcgattcggcaagaagacaatgctgtgtgtttggtgggaccagaaaggtgtggtgtaccacgagctcctaaaacctggtgaaaacgtcaatgctggtggctatgaacaacaaatgataaatttgaaccatgcattgatcgagaaacgacaagaatgggccagaagacacggcaaggt [-] aattctgctccatgacaatgcacctgcacacaaagcaaagcgggttcaggatgcaatcaaaacacttggctgggagctgcta [---] ccccacccgcc [-] gtatacaccagacctggcccca
Tdmar2.2                                                            tgggtgcctcatgagttgaa [-] tgaaagacagatggaaaa [-] ccgaaaaaacacttgtgaaattttgcttcaaagacacgaaagtaaatcggttttgcatcggattgttactgacgatgaaaaatggatttattttaagaatcctaaacggaaaaaatcatgggttaattcgggacaaccattaacatcgactgcaaa [-------] accagatcgatccggcaagaagccaatgctgtgtgtttggtgggaccagaaaggtgtagtgtaccacgagctcctaaaacctggtgaaaccgtcaatgctggtcgctatgaacaacaaataataaatttgaaccatgcattgatcgagaaacgaccagaatgggccagaagacacggcaaggt [-] aattctgctccatgacaatgcacctgcacacaaagcaaagcgggttcaggatgcaatcaaaacacttggctgggagctgcta [---] ccccacccgcc [-] gtatactccggatctagcacca
Tdmar2.6                                                            tgggtgccgcatgaattgat [-] tgaaagacagatggaaaa [-] ccgaaaaaacaattgtgcaattttgcttcaaagacacgaaagaaaatcggttttgcatcggattgttactggcgatgaaaaatgaatttatttcaagaatcgtaaacggaaaaaatcatgggttaatccgggacaaccattaatatcgactgcaaa [-------] accagatcgattcggcaaaaagacaatgctgtgtgtttggtgggaccacaaaggtgtggtgtaccaccagctcctaaaacctggtgaaaccgtcaatgctagtcgctatgaacaacaaatgataaatttgaaccatgcattgatcgagaaacgaccagaatgggccagaagacacggcaaggt [-] aattctgttccatgacaatgcacctgcacacaaagcaaaatgggttcaggatgcaattaaaacacttggctgggagctgcta [---] ccccacccgcc [-] gtacagtccagacctagcccca
Tbmar2.7                                                            tgggtgccgcacgagttgaa [-] tgaaagacagatggaaaa [-] ccgaaaaaacaattgtgcaattttgcttcaaagacacgaaagaaaatcggttttgcatcggattgttactggcgatgaaaaatgaatttatttcaagaatcgtaaacggaaaaaatcatgggttaatccgggacaaccattaatatcgactgcaaa [-------] accagatcgattcggcaaaaagacaatgctgtgtgtttggtgggaccagaaaggtgtggtgtaccacgagctcctaaaacctggtgaaaccgtcaatgctagtcgctatgaacaacaaatgataaatttgaaccatgcattgatcgagaaacgaccagaatgggccagaagacacggcaaggt [-] aattctgttccatgacaatgcacctgcacacaaagcaaaatgggttcaggatgcaattaaaacacttggctgggagctgcta [---] ccccacccgcc [-] gtactcgcctgacctagcccca
Tbmar2.3                                                            tgggtgccgcatgaattgaa [-] tgaaagacagatggaaaa [-] ccgaaaaaacacttgtgaaattttgcttcaaagacacgaaagaaaatcggttttgcatcggattgttactggcgatgaaaaatggatttattttaagaatcctaaacggaaaaaatcatgggttaatccgggacaaccatcaacat---ctgcaaa [-------] accagatcgattcggcaagaagataatgctgtgtgtttggtgggaccagaaaggtgtggtgtaccacgagcttctaaaacctggtgaaaccgtcaatgctggtcgctatgaacaacaaatgataaatttgaaccatgcattgatcgagaaacgaccagaatgggccagaagacacggcaaggt [-] aattctgctccatgacaatgcacctgcacacaaagcaaaacgggttcaggatgcaatcaaaaagcttggctggtagctgcta [---] ccccacccgct [-] gtacacaccagaccttgcacca
Tbmar2.5                                                            tgggtgccgcacgaattgaa [-] tgaaagacagatgaaaaa [-] ccgaaaaaacacttgtgaaattttgcttcaaagacacgaaagaaaatcggttttgcatcggattgttactggcggtgaaaaatggattttttttaagaatcctaaatggaaaaaatcatgggttaatccgggacaaccatcaacatcgactgcaaa [-------] accagatcgattcggcaagaagacaatgctgtgtgtttggagggaccagaaaggtgtggtgtaccacgagctcctaaaacctggtgaaaccgttaatgctggtcgctatgaacaacaaatgataaatttgaaccatgcattgatcgagaaacgaccagaatgggccagaagacacggcaaggt [-] aattctgctcaatgacaatgcacctgcacacaaagcaaaacgggttcaggatgcaatataaacacttggctgggagctgcta [---] ccccacctgcc [-] gtacacacctgatttcgcccca
Tdmar2.5                                                            tgggtgcctcatgaactgaa [-] tgaaagacagatagaaaa [-] ccgaaaaaacacttgtgaaattttgcttcaaagacacgaaagaaaatcggttttgcatcggattgttactggcgatgaaaaatggatttattttaagaatcctaaacggaataaatcatgggttaatccgggtcaaccatcaacatcgactgcaac [-------] accagatcgattcggcaagaagacaatgctgtgtgtttgatgggatcagaaaggtgtggtgtaccacgagctcctaaaacctggtaaaaccgtcaatgctggtcgctatgaacaacaaatgataaacttaaaccttgctttgatcgagaaacggccagaatgggccagaaaacacggcaaggt [-] aattctgctccatgacaatgcacctacacacaaagcaaaacgggttcaggatgcaatcaaaacacttggctgggagctgcta [---] ccccacccgcc [-] gtatacacctgacctggcacca
Tdmar2.3                                                            tgggtgccgcatgagttgaa [-] tgaaagacagatggaaaa [-] ccgaaaaaacacttgtgaaattttgcttcaaagacacgaaagaaaatcggttttgcatcggattgttactggcgatgaaaaatggatttattttaagaatcctaaacggaaaaaatcatgggttaatccgggacaaccatcaacatcgactgcaaa [-------] accagatcgattcggcaagaagacaatgctgtgtgtttggtgggaccagaaaggtgtggtgtaccacgagctcctaaaacctggtgaaaccgtcaatgctggtcgctatgaacaacaaatgataaatttgaaccatgcattgatcgagaaacgacccgaatgggccagaagatacggcaaggt [-] aattctgcaacatgacaatgcacctgcacacaaagcaaaacgggttcaggatgcaatcaaaacacttggctgggagctgcta [agc] tgccacccgcc [-] gtacaccccagacctagcccca
Tbmar2.6                                                            tgggtgcctcatgagttgaa [-] tgaaagacagatggaaaa [-] ttgaaaaaacacttgtgaaattttgcttcaaagacacgaaagcaaatcggttttgcatcggattgttactggcgatgaaaaatggatttattttaagaatcctaaacgggaaaaatcataggttaatccgggacaaccatcaacgtcgactgcaaa [-------] accagatcgattcggcaagaagacaatgctgtgtgtttggtgggaccagaaatgtgtggtgtagcacgagctcctaaaacctggtgaaaccgccaatgctggtcgctatcaaaaacaaatgataaatttgaaccatgcattgatcgagacacgaccaaaatgggccagaagacacggcaaggt [-] aattctgctccatgacaatgcacctgcacacaaagcaaaacgggtccaggatgcaatcaaaacacttggctgggagctgcta [---] cctaacccgcc [-] gtatacgccagacctagcccca
Tbmar2.2                                                            tgggtgccgcatgagttgaa [-] tgaaagacagatggaaaa [-] ccgaaaaaacacttgtgaaattttgcttc--agacacgaaagaaaatcggttttgcatcggattgttactggcgataaaaaatggatttattttaagaatcctaaacggaaaaaatcatgggttaatccgggacaaccatcaacatcgactgcaaa [-------] accagatcgattcggcaagaagacaatgctgtgtgtttggtgggaccagaaagatgtggtgtactacgagctcctaaaacctggtgaaaccgtcaatgctggtcgctatgaacaacaaataataaatttgaaccatacattgatcgagaaacgaccagaatgggccagaagacacggcagggt [-] aattttgctcaatgacaatgcacctgcacacaaagcaaaacgggttcaggatgcaatcaaaacacttggctgagagttgcta [---] ccccacccgcc [-] ctacacccccgacttggcacca
Tdmar2.4                                                            tgggtgcctcatgaattgaa [-] tgaaagacagatggaaaa [-] ccgaaaaaaaacttgtgaaattttgcttcaaagacacgaaagaaagtcggttttgcatcggatcgttactggcgatgaaaaatggatttatttaaagaatcctaaacggaaaaaatcatgggttaatccgggacaaccatcaacatcgactgcaaa [-------] accagatcgattcggcaagaagataacgctgtgtgtttggtgggaccagaaaggtgtggtgtaccacgagcttttaaaacctggtgtaaccgtcattgctgctcgctatgaacaataaatgataaatttgaatcatgcattgatcgagaaacgaccagagtgggccagaagacacggcaagat [-] aattctgatccatgacaatgcacctgcacacaaagcaaaacgggttcaggatgcaatcaacacacttggctcggagctgcta [---] ccccacccgcc [-] gtatacaccagacctggctcca
Tdmar2.7                                                            tgggttcctcatgaactgaa [-] tgaaagacagatggaaaa [-] ccgaaaaaacacttgtgaaattttgcttcaaagacacgaaagaaaatcggttttgcatcggattgttactggcgatgaagaatggatatattttaagaatcctaaacggaaaaaatcatgggttaatccgggacaaccatcaacatcaactgcaaa [-------] accagatcgattcggcaagaagacaatgctgtgtgtttagtgggaccagaaaggtgtggtataccacgagctcctaaaacctggtgaaaccgtcaatgctggtcgctatgaacaacaaatgataaatttgaaccatgcattgatcgagaaacgaccagaatgggccagaagacacggcaaggt [-] aattctgctccatgacaatgcacctgcacacaaagcaa-----tcacaggatgcaatcaaaacacttggctgggagctgcta [---] ccccacccgcc [-] gtatacccccgacctagcacca
Tbmar2.4                                                            tgggtgcctcatgaactgaa [-] tgaaagacagatggaaaa [-] ccgaaaaaacacttgtgaaattttgcttcaaagacacgaaagaaaatcggttttgcatcggattgttactggcgatgaaaaatggatttattttaagaatcctaaacggaaaaaatcatgggttaatccgggacaaccatcaacatcgacttcaaa [cgatctt] gccagatcgattcggcaagaagataatgctgtgtgtttggtgggaccagaaaggtgtggtgtaccactagctcctaaaacctggtgaaaccgtcaatgttggtcgctatgaacaacaaatgataaatttgaaccatgcattgatcgagaaacgaccagaatgggacagaagacacggcaaggt [-] aattctgcttcatgac-atgcatctgcacacaaagcaaaacgggttcaggatgcaatcaaaacacttggctgggagctgcta [---] ctccacccgct [-] gtattccccagatcttgcccc-
Tqmar2.2                                                            tgggtgccgcatgagttgaa [-] tgaaagacagatataaaa [-] ccgaaaaaacacttgtgaaattttgcttcaaagacacgaaagaaaatcggttttgcatcggattgctactggcgattaaaaatggatttattttaagaatactaaacggcaaaaatcatgggtaaatccgggacaaccatcaacatcgactgcaaa [-------] accagatcggttcggcaagaagacaatgctgtgtgtttggtgggaccagaaaggtgtggtgtaccacgagctcctaaaacctggtgaaaccgttaatactgatcgctaccgacaacaaatgatcaatttgaac---------------------------------------caaggcaaggt [-] aattttgctccatggcaatgcgcctgcacacaaagcaaaaccggttcaggatacaatcaaaacacttggctgggagcagcta [---] ccccacccgcc [-] gtactcacccgaccttgcacca
Damar1.2                                                            tgggtgccgcatgaattgaa [-] tgaaaggcagatggaaaa [t] tttgcttcaaagatggaaaattttgcttcaaagacacgaaagaaaatcaattttgcatggaatcgttactggcgatgaaaaatggatctattttaagaatcctaaacggaaaaaatcatgggttaacccgggacaaccttcaacatcgactgcaaa [-------] accagatcgatgcggcaagaagacaatgctgtgtgtttggtgggacc-gagcggcgtgatgtattacgagttgttaaaacctggcgaaatcgttaacactgatcgctaccgacaaaaaataatcaatttaaaccatgcattgatcgaaaaacgaccagaatgggccagaagacacggcaaggt [-] aattttgctccatgacaatgcacctgcacacaacacaaaaccggttcaggatataatcaaagcacttggctgggcgctgcta [---] ccccacccgtc [-] ga????????????????????
Damar1.3                                                            tgggtgcctcatgaactgaa [-] tgaaaggcagatggaaaa [t] tttgcttcaaagatggaaaattttgcttcaaagacacgaaagaaaatcaattttgcatgggatcgttactggcgatgaaaaatggatctattttaagaatcctaaacggaaaaaatcatgggttaacccgggacaaccttcaacatcgactgcaaa [-------] accagatcgatgcggcaagaagacaatgctgtgtgtttggtgggacc-gagtggcgtgatgtattacgagttgttaaaacctggcgaaatcgttaacactgatcgctaccgacaaaaaataatcaatttaaaccatgcattgatcgaaaaacgaccagaatgggccagaagacacggcaaggt [-] aattttgctccatgacaatgcacctgcacacaacacaaaaccggttcaggatataatcaaagcacttggctgggagctgcta [---] ccccacccgtc [-] gtatacaccagacctagcccca
Damar1.7                                                            tgggttccgcatgaattgaa [-] tgaaaggcagatggaaaa [-] ccgaaaaa---------------------------acgaaagaaaatcaattttgcatcgaatcgttactggcgatgaaaaatggatccattttaagaatcctaaacggaaaaaatcatgggttaatccgggacaaccgtcaacatcgactgcaaa [-------] acaagatctgttcggcaagaagacaatgctgtgtgtttggtgggaccagagtgccatggtatataacgagttgataaaacctgacgaaaccgttaatactgatcgctaccgagaacaaatgatcaatttgaaccatgcattgatcgaaaaacgaccagaatgggccagaagacacggcaaggt [-] aattttgctccatgacaatgtacctgcacacaaagcaaaaccgatttagaatataatcaaagcacttggctgggagctgcaa [---] ccccgcccgcc [-] gtataaccccgatttggcccca
Damar1.5                                                            tgggtgccgcatgaattgaa [-] tgaaaggcagatggaaaa [-] ccgaaaaaacacttctgaaattttgcttcaaggacacgaaagaaaatcaattttgcatcgaatcgttactgccgaggaaaaatggatctatttgaagaatcctaaacggaaaaaatcatgggttaatctgggacaaccttcaacatcgactgcaaa [-------] accagatccattcgacaagaagacaatgctgtgtgtttggtgggacctgagtggcgtggtgtattacgagttgttaaaacctggcgaaaccgttaatactgatcgctaccgacaacaaatgatcaatttgaaccatgcattgatcgaaaaacgaccagaatggaccagaaaacacgacaaagt [a] aattttgctccatgacaatgcacctgcacacaaagcaaaaccggttcaggatata--------------------------- [---] --ctaccctcc [-] gtatagccccgacttcgcccca
Damar1.4                                                            tgggtgccgcatgagttgaa [t] tgaaaggcagatggaaaa [-] ccgaaaagacacttgtgaaattttgccataaagacacgaaagaaaatcaattttgcatcgaatcgttacttgcgatgaatagtggatctattttaagaatcctaaacggaaaaaatcatgggttaatccgggacaaccttcaacatcgactgcaaa [-------] cccagatcgattcggaaagaagataatgctgtgtgtttggtgcggcaagagtggcgtgatgagttacgagttgttaaaacctggcga--------------atcgctaccgacaacaatagatcaatttgaaccatgcatttatcgaaaaacgaccacaatgggccagaagacacggcaaagt [-] tattttactccatgacaatgcacctgcacacaaagcaaaaccggttcaggatataattaaagcacttcgctgggagctgcta [---] acccacccgct [-] gtacacacctgacctcgcccca
Damar1.6                                                            tgggttccgcatgagttgaa [-] tgaaaggcagatggtaaa [-] ccgaaaaaaaacttgcgaagttttgtttcaaagacacgaacgaaaatcaattttgcatcgaatcgttaatggcgatgaaaaatggatatattttatgaatcctaaacggaaaaaatcatgggttaatccaggacgaccttcaacatcgactgcaac [-------] accagatcgattcggcaagacgacaatgctgtgtgtttagtgggaccagagtggcgtggtgtattacgaattgttaaaagctggcgaaaccgttaatattgatcgctaccgacaacaaatgatcaaattgaaccatgcattgatcgaaaa----------------------------aaggt [-] aattttgctccatgacaa------tgcacacaaatcaaaaccggttcaggatataatcaaagcacttggctgggagctgcta [---] tcccacccgcc [-] gtatacccccgatctagcccca
;
end;


5. T. dalmanni mariner alignment [S1 Fig]
#Nexus
begin data;
dimensions Ntax=93 Nchar=1099;
format interleave datatype=DNA gap=- missing=?;
matrix
1221337295_NLCU01001540_c69370_68336_Teleopsis_dalmanni             atgtcgaatttt---gtaccagaaagtgatgatttgcggaaagcattaattttttgttttcatttgaagaaaagtggtgcagagtcgcatcgaatgcttgtcgaggcatatggtgatcatgctctatcagaagcaacatgcaaaagatggtttcaacggttcagaaataatgattttgatgtgagaaatgaagaacgtggaagaccgccaaaaaagtttgaagacgccgaa---------------ttgcaaacgatattggatggagatgacactttgggtcaaaagcaaatggcagaaatgttaaatgttgcacaacaaacaatttctgaccgttta---aaagctatgggaaagatcaaaaagtgtggaaaatgggtgccacatgaattgaatgaaagacagatggaaaaccgaaaaaacacttgtgaaattttgcttcaaag------acacgaaagaaaatcggttttgcatcggattgttactggcgatgaaaaatggatttattttaagaatcctaaacggaaaaaatcatgggttaatcc---------gggacaaccatcaacatcgactgc-----aaaaccagatcgattcggcaag-aagacaatgctgtgtgtttggtgggaccagaaaggtgtggtgtaccacg------agctcctaaaacctggtgaaaccgtcaatgc-tggtcgctatgaac-aacaaatgat-aaatttgaacc-atgcattgatcgagaaac------gaccagaatgggccagaagacacggcaaggtaattctgctccatgacaatgcacctgcacac-aaagcaaaacgggttcaggatgcaatcaaaacacttggctgggagctgctaccccacccgccgtattcacc-agactt---ggctccttccgactaccatttgttttcatcgatgggacacgcattggctgagcagcactttgattcctacgaggaggtcgaaaattgggtgtctggttggtttgctttaaaagacgaacaa-tttttttggcgtggtatccacaaattgccagaaaggtggccaaaatgtgtagaaagcaatggccaatactttgaa
1221307052_NLCU01023738_c12911_11982_Teleopsis_dalmanni             atgtcgaatttt---gtaccagaaagtgatgatttgcggaaagcattaattttttgttttcatttgaagaaaagtggtgcagagtcgcatcgaatgcttgtcgaggcatatggtgatcatgctctatcagaagcaacatgcaaaagatggtttcaacggttcagaaataatgattttgatgtgagaaatgaagaacgtggaagaccgccaaaaaagtttgaagacgccgaa---------------ttgcaaacgatattggatggagatgacactttgggtcaaaagcaaatggcagaaatgttaaatgttgcacaacaaacaatttctgaccgttta---aaagctatgggaaagatccaaaagtgtggaaaatgggtgccacatgaattgaatgaaagacagatggaaaaccgaaaaaacacttgtgaaattttgcttcaaag------acacgaaagaaaatcggttttgcatcggattgttactggcgatgaaaaatggatttattttaagaatcctaaacggaaaaaatcatgggttaatcc---------gggacaaccatcaacatcgactgc-----aaaaccagatcgattcggcaag-aagacaatgctgtgtgtttggtgggaccagaaaggtgtggtgtaccacg------agctcctaaaacctggtgaaaccgtcaatgc-tggtcgctatgaac-aacaaatgat-aaatttgaacc-atgcattgatcgagaaac------gaccagaatgggccagaagacacggcaaggtaattctgctccatgacaatgcacctgcacac-aaagcaaaacgggttcaggatgcaatcaaaacatttggctgggagctgctaccccacccgccgtattcacc-agactt---ggctccttccgactaccatttgttttcatcgatgggacacgcattagctgagcagcactttgattcctacgaggaggtcgaaaattgggtg??????????????????????????????????????????????????????????????????????????????????????????????????????????
1221311641_NLCU01019323_c13816_12800_Teleopsis_dalmanni             atgtcgaatttt---gtaccagaaagtgatgatttgcggaaagcattaattttttgttttcatttgaagaaaagtggagcagagtcgcatcgaatgcttgtcgaggcatatggtgatcatgctctatcagaagcaacatgcaaaagatggtttcaacggttcagaaataatgattttgatgtgagaaatgaagaacgtggaagaccgccaaaaaggtttgaagacgccgaa---------------ttgcaaacgatattggatggagatgacactttgggtcaaaagcaaatggcagaaatgttaaatgttgcacaacaaacaatttctgaccgttta---aaagctatgggaaagatccaaaagtgtggaaaatgggtgccacatgaattgaatgaaagacagatggaaaaccgaaaaaacacttgtgaaattttgcttcaaag------acacgaaagaaaatcggttttgcatcggattgttactggcgatgaaaaatggatttattttaagaatcctaaacggaaaaaatcatggattaatcc---------gggacaaccatcaacatcgactgc-----aaaaccagatcgattcggcaag-aagacaatgctgtgtgtttggtgggaccagaaaggtgtggtgtaccacg------agctcctaaaacctggtgaaaccgtcaatgc-tggtcgctatgaac-aacaaatgat-aaatttgaacc-atacattgatcgagaaac------gaccagaatgggccagaagacacggcaaggtaattctgctccatgacaatgcacctgcacac-aaagcaaaacgggttcaggatgcaatcaaaacacttggctgggagctgctaccccacccgccgtattcacc-agactt---ggctccttccgactaccatttgttttcatcgatgggacacgcattggctgagcagcactttgattcctacgaggaggtcgaaaattgggtgtctggttggtttgctttaaaagacgaacaa-tttttttggcgtggtatccacaaattgccagaaaggtggtcaaaatgtgtagaaagc??????????????????
1221330673_NLCU01006112_c92095_91061_Teleopsis_dalmanni             atgtcgaatttt---gttccagaaagtgatgatttgcggaaagcattaattttttgttttcatttgaagaaaagtggtgcagagtcgcatcgaatgcttgtcgagacatatggtgattatgctgtatcagaagcaacatgcaaaagatggtttcaacggttcagaaataatgattttgatgtgagaaatgaagaacgtggaagaccgccaaaaaagtttgaagacgccgaa---------------ttgcaaacgatattggatggagatgacactttgggtcaaaagcaaatggcagaaatgttaaatgttgcacaacaaacaatttctgaccgttta---aaagctatgggaaagatccaaaagtgtggaaaatgggtgccacatgaattgaatgaaagacagatggaaaaccgaaaaaacacttgtgaaattttgcttcaaag------acacgaaagaaaatcggttttgcatcggattgttactggcgatgaaaaatggatttattttaagaatcctaaacggaaaaaatcatgggttaatct---------gggacaaccatcaacatcgactgc-----aaaaccagatcgattcggcaag-aagacaatgctgtgtgtttggtgggaccagaaaggtgtggtgtaccacg------agctcctaaaacctggtgaaaccgtcaatgc-tggtcgctatgaac-aacaaatgat-aaatttgaacc-atgcattgatcgagaaac------gaccagaatgggccagaagacacggcaaggtaattctgctccatgacaatgcacctgcacac-aaagcaaaacgggttcaggatgcaatcaaaacacttggctgggagctgctaccccacccgccgtattcacc-agactt---ggctccttccgactaccatttgttttcatcgatgggacacgcattggctgagcagcactttgattcctacgaggaggtcgaaaattgggtgtctggttggtttgctttaaaagacgaacaa-tttttttggcgtggtatccacaaattgccagaaaggtggtcaaaatatgtagaaagcaatggccaatactttgaa
1221332860_NLCU01004579_10085_11119_Teleopsis_dalmanni              atgtcgaatttt---gtaccagaaagtgatgattttcggaaagcattaattttttgttttcatttgaagaaaagtggtgcagagtcgcatcgaatgcttgtcgaggcatatggtgatcatgctctatcagaagcaacatgcaaaagatggtttcaacggttcagaaataatgattttgatgtgagaaatgaagaacgtggaagaccgccaaaaaagtttgaagacgccgaa---------------ttgcaaacgatattggatggagatgacactttgggtcaaaagcaaatggcagaaatgttaaacgttgcacaacaaacaatttctgaccgttta---aaagttatgggaaagatccaaaagtgtggaaaatgggtgccacatgaattgaatgaaagacagatggaaaaccgaaaaaacacttgtgaaattttgcttcaaag------acacgaaagaaaatcggttttgaatcggattgttactggcgatgaaaaatggatttattttaagaatcctaaacgaaaaaaatcatgggttaatcc---------gggacaaccatcaacatcgactgc-----aaaaccagatcgattcggcaag-aagacaatgctgtgtgtttggtgggaccagaaaggtgtggtgtaccacg------agctcctaaaacctggtgaaaccgtcaatgc-tggtcgctatgaac-aacaaatgat-aaatttgaacc-atgcattgatcgagaaac------gaccagaatgggccagaagacacagcaaggtaattctgctccatgacaatgcacctgcacac-aaagcaaaacgggttcaggatgcaatcaaaacacttggctgggagctgctaccccacccgccgtattcacc-agactt---ggctccttccgactaccatttgttttcatcgataggacacgcattggctgagcagcactttgattcctacgaggaggtcgaaaattgggtgcctggttggtttgctttaaaagacgaaaaa-tttttgtggtgtggtatccacaaattgccagaaaggtggtcaaaatgtgtagaaagcaatggccaatacttggaa
1221338975_NLCU01000163_408780_409814_Teleopsis_dalmanni            gtatcgaatttt---gtaccagaaagtgatgatttgcggaaagcattaattttttgttttcatttgaagaaaagtggtgcagagtcgcatcgaatgcttgtcgaggcatatggtgatcatgctctatcagaagcaacatgcaaaagatggtttcaacggttcagaaataatgattttgatgtgagaaatgaagaacgtggaagaccgccaaaaaagtttgaagacgccgaa---------------ttgcaaacgatattggatggagatgacactttgggtcaaaagcaaatggcagaaatgttaaatgttgcacaacaaacaatttctgaccgttta---aaagctatgggaaagatccaaaagtgtggaaaatgggtgccacatgaattgaatgaaagacagatggaaaaccgaaaaaacacttgtgaaattttgcttcaaag------acacgaaagaaaatcggttttgcatcggattgttactggcgatgaaaaatggatttattttaagaatcctaaacggaaaaaatcatgggttaatcc---------gggacaaccatcaacatcgactgc-----aaaaccagatcgattcggcaag-aagacaatgctgtgtgtttggtgggaccagaaaggtgtggtgtaccacg------agctcctaaaacctggtaaaaccgtcaatgc-tggtcgctatgaac-aacaaatgat-aaatttgaact-atgcattgatcgaaaaac------gaccagaatgggccagaagacacggcaaggtaattctgctccatgacaatgcacctgcacac-aaagaaaaacgggttcaggatgcaattaaaacacttggctgggagctgctaccccacccgccgtattcacc-agactt---ggctccttccgattaccatttgttttcatcgatgggacacgcattggctgagcagcactttgattcctacgaggaggtcgaaaattgagtgtctggttggtttgttttaaaagacgaacaa-tttttttggcgtggtatccacaaattgccagaaaggtggtcaaaatgtgtagaaagcaatggccaatactttgaa
1221330775_NLCU01006010_c6721_5756_Teleopsis_dalmanni               atgttgaatttt---gtaccagaaagtgatgatttgcggaaagcattaattttttgttttcatttgaagaaaagtggtgcagagtcgcatcgaatgcttgtcgaggcatatggtgattatgctctatcagaagcaacatgcaaaagatggtttcaacggttcagaaataatgattttgatgtgagaaatgaagaacgtggaagaccgccaaaaaagtttgaagacgccgaa---------------ttgtaaacgatattggatggagatgacactttgggtcaaaagcaaatggcagaaatgttaaatgttgcacaacaaacaatttctgaccgttta---aaagctatgggaaagatctaaaagtgtggaaaataagtgccacatgaattgaatgaaagacagatggaaaaccgaaaaaacacttgtgaaattttgcttcaaag------acacgaaagaaaatcggttttgcatcgtattgttactggcgatgaaaaatggatttattttaagaatcctaaacggaaaaaatcatgggttaatcc---------gggacaaccattaacatcgactgc-----aaaaccagatcgattcggcaag-aagacaatgctgtgtgtttggtgggaccagaaaggtgtggtgtaccacg------agctcctaaaacctggtaaaaccgtcaatgc-tggtcgctatgaac-aacaaatgat-aaatttgaact-atgcattgatcgaaaaac------gaccagaatgggccagaagacacggcaaggtaattctgctccatgacaatgcacctgcacac-aaagaaaaacgggttcaggatgcaattaaaacacttggctgggagctgctaccccacccgctgtattcacc-agactt---ggctccttccgattaccatttgttttcatcgatgggacacgcattggctgaacagcactttgattcctaagaggaggtcgaaaattgggtgtctggttggtttgctttaaaagacgaacaa-tttttt?????????????????????????????????????????????????????????????????????
1221306475_NLCU01024315_c23282_22335_Teleopsis_dalmanni             ?????????????????????gaaagtgatgatttgcggaaagcattaattttttgttttcatttgaagaaaagtggtgcagagtcgcatcgaatgcttgtcgaggcatatggtgattatgctctatcagaagcaacatgcaaaagatggtttcaacggttcagaaataatgattttgatgtgagaaatgaagaacgtggaagaccgccaaaaaagtttgaagacgccgaa---------------ttgtaaacgatattggatggagatgacactttgggtcaaaagcaaatggcagaaatgttaaatgttgcacaacaaacaatttctgaccgttta---aaagctatgggaaagatctaaaagtgtggaaaataagtgccacatgaattgaatgaaagacagatggaaaaccgaaaaaacacttgtgaaattttgcttcaaag------acacgaaagaaaatcggttttgcatcgtattgttactggcgatgaaaaatggatttattttaagaatcctaaacggaaaaaatcatgggttaatcc---------gggacaaccattaacatcgactgc-----aaaaccagatcgattcggcaag-aagacaatgctgtgtgtttggtgggaccagaaaggtgtggtgtaccacg------agctcctaaaacctggtaaaaccgtcaatgc-tggtcgctatgaac-aacaaatgat-aaatttgaact-atgcattgatcgaaaaac------gaccagaatgggccagaagacacggcaaggtaattctgctccatgacaatgcacctgcacac-aaagaaaaacgggttcaggatgcaattaaaacacttggctgggagctgctaccccacccgctgtattcacc-agactt---ggctccttccgattaccatttgttttcatcgatgggacacgcattggctgaacagcactttgattcctaagaggaggtcgaaaattgggtgtctggttggtttgctttaaaagacgaacaa-tttttt?????????????????????????????????????????????????????????????????????
[truncated: 890,182 more chars]
